# Supplementary material for: Targeted nanopore sequencing for the identification of ABCB1 promoter translocations in cancer
Source: BMC Cancer. 2020 Nov 10;20:1075. doi: 10.1186/s12885-020-07571-0 (PMC7654162; doi:10.1186/s12885-020-07571-0)
Supplement: Supplementary file 1 — Additional file 1: Table S1. Clinical details of AML samples used for targeted nanopore sequencing and ChIPseq. [file 12885_2020_7571_MOESM1_ESM.xlsx]

## Sheet: Table S1
Table S1. Clinical details of AML samples used for targeted nanopore sequencing and ChIPseq
										Previous therapy				Molcular Genetics
ID	Timepoint	Sample	Gender	Age range*	Blast %	Relative ABCB1 expression	ChIPseq	Nanopore	Disease Status	1st Line	2nd Line	3rd Line	Cytogenetics*	SRSF2	TET2	ASXL1	IDH1	IDH2	EZH2	SF3B1	U2AF1	ZRSR2	SETBP1	DNMT3A	RUNX1	FLT3	NPM1	KRAS	NRAS	JAK2	PHF6	STAG2	BCOR	WT1	TP53	CBL	KIT	MPL	CSF3R	CALR
14	10	PB	M	40-59	100	0.897849	✓	✓	2nd Relapse	ADE -> FLAG-Ida -> HDAC -> Allo HSCT	HDAC		46,XY [20]	P95R	wt	G646Wfs*12	wt	wt	wt	wt	wt	wt	wt	wt	wt	D835E	wt	wt	wt	wt	sav	wt	wt	wt	wt	wt	wt	wt	wt	wt
53	1	PB	M	15-25	97	1.429		✓	2nd Relapse	ADE	FLAG-Ida		46,XY [20]	wt	wt	wt	wt	wt	wt	wt	wt	wt	wt	wt	wt	ITD	wt	wt	wt	wt	wt	wt	wt	wt	wt	wt	wt	wt	wt	wt
54	2	PB	M	60-75	99	0.295948	✓	✓	2nd Relapse	D-Clo -> Azacytidine	DA -> HDAC		47,XY,+11[1]/48,sl,+8[7]/49,sdl,+4[2]	P95H	wt	wt	wt	R140Q	wt	wt	wt	wt	wt	wt	wt	D835A	wt	wt	wt	wt	wt	wt	wt	D464N	wt	wt	wt	wt	wt	wt
140	4	PB	F	60-75	91	0.0186485			1st Relapse	DA -> HDAC			46,XX [20]	wt	wt	wt	wt	wt	wt	wt	wt	wt	wt	wt	wt	ITD	W288Cfs*12	wt	wt	wt	wt	wt	wt	wt	wt	wt	wt	wt	wt	wt
148	7	PB	M	40-59	80	0.0477311			1st Relapse	ADE -> Allo HSCT			47,XY,t(6;11)(q27;q23)[10]/48,idem,+der(6)t(6;11),+21[4]	wt	wt	wt	wt	wt	wt	wt	wt	wt	wt	wt	wt	wt	wt	KRAS G12V/G13D	NRAS G13D	wt	wt	wt	wt	wt	wt	wt	wt	wt	wt	wt
160	9	PB	F	15-25	97	0.155254			1st Relapse	DA -> FLAG-Ida -> Allo HSCT			46,XX,t(9;11)(p22;q23),der(21;22)(q10;q10),+der(21;22)[cp10]	wt	wt	wt	wt	wt	wt	wt	wt	wt	wt	wt	wt	wt	wt	wt	wt	wt	wt	wt	L884P	wt	wt	wt	wt	wt	wt	wt
161	30	PB	F	60-75	91	0.454504		✓	1st Relapse	ADE -> HDAC			46,XX [20]	P95H	wt	T655Pfs*63 (44bp ins)	wt	R140Q	wt	wt	wt	wt	wt	wt	wt	I836del (at relapse)	W288Cfs*12	wt	wt	wt	wt	wt	wt	wt	wt	wt	wt	wt	wt	wt
171	3	PB	F	40-59	89	0.732496	✓	✓	1st Relapse	DA			46,XX [20]	wt	wt	wt	R132H	wt	P432LFS*31	wt	wt	wt	wt	wt	wt	wt	wt	wt	wt	wt	wt	wt	wt	wt	wt	wt	wt	wt	wt	wt
225	2	PB	F	60-75	97	0.0314948			1st Relapse	FLAG			46,XX [20]	wt	wt	wt	wt	R140Q	wt	wt	wt	wt	wt	R882H	wt	wt	W288Cfs*12	wt	wt	wt	wt	wt	wt	wt	wt	wt	wt	wt	wt	wt
225	15	PB	F	60-75	96	1.33759	✓	✓	2nd Relapse	FLAG	Azacytidine + Vorinostat		46,XX [20]	wt	wt	wt	wt	R140Q	wt	wt	wt	wt	wt	R882H	wt	wt	W288Cfs*12	wt	wt	wt	wt	wt	wt	wt	wt	wt	wt	wt	wt	wt
310	2	PB	F	60-75	85	7.16		✓	1st Relapse	DA			46,XX [20]	P95H	L957F	R1068X	R132C	wt	wt	wt	wt	wt	wt	wt	H85Gfs*39/M236Sfs*27	ITD	wt	wt	wt	wt	wt	wt	wt	wt	wt	wt	wt	wt	wt	wt
338	2	PB	M	60-75	89	0.306996	✓	✓	1st Relapse	DA -> HDAC			46,XY[20]	P95A	Q810X / L703X	wt	wt	wt	wt	wt	wt	wt	wt	wt	wt	wt	W288Cfs*12	wt	wt	wt	wt	wt	wt	wt	wt	wt	wt	wt	wt	wt
338	4	PB	M	60-75	86	0.211543			2nd Relapse	DA -> HDAC	DA	Ida -> HDAC	46,XY[20]	P95A	Q810X / L703X	wt	wt	wt	wt	wt	wt	wt	wt	wt	wt	wt	W288Cfs*12	wt	wt	wt	wt	wt	wt	wt	wt	wt	wt	wt	wt	wt
355	15	BM	M	60-75	92	0.162419			1st Relapse	DA			46,XY[20]	wt	wt	wt	R132G	wt	wt	wt	wt	wt	wt	wt	wt	ITD	W288Cfs*12	wt	wt	wt	wt	wt	wt	wt	wt	wt	wt	wt	wt	wt
355	22	PB	M	60-75	95	0.0835577			2nd Relapse	DA	DA		46,XY[20]	wt	wt	wt	R132G	wt	wt	wt	wt	wt	wt	wt	wt	ITD	W288Cfs*12	wt	wt	wt	wt	wt	wt	wt	wt	wt	wt	wt	wt	wt
380	1	PB	M	15-25	92	0.49618	✓	✓	1st Relapse	ADE -> HDAC			46,XY,t(8;21)(q22;q22)	wt	Q913fs	wt	wt	wt	wt	wt	wt	wt	wt	wt	wt	wt	wt	wt	wt	wt	wt	wt	wt	wt	wt	wt	wt	wt	wt	wt
485	10	PB	M	60-75	87	0.0117951			2nd Relapse	DA + Ganetespib	Azacitidine		46,XY [20]	wt	wt	wt	R132H	wt	wt	wt	wt	wt	wt	S714C	wt	D839G	W288Cfs*12	KRAS Q61L	wt	wt	wt	wt	wt	wt	wt	wt	wt	wt	wt	wt
497	2	PB	F	40-59	97	0.182538	✓	✓	2nd Relapse	DA -> HDAC	FLAG-Ida -> Allo HSCT		46,XX [20]	wt	wt	wt	wt	wt	wt	wt	wt	wt	wt	R882H	wt	ITD	W288Cfs*12	wt	wt	wt	wt	wt	wt	A382fs*	wt	wt	wt	wt	wt	wt
546	6	PB	F	60-75	82	0.902336	✓	✓	1st Relapse	DA	Azacitidine -> lda AraC		46,XX [20]	wt	wt	wt	wt	wt	wt	K666N	wt	wt	wt	wt	wt	ITD	wt	wt	wt	wt	wt	K692R	wt	V368fs*	wt	wt	wt	wt	wt	wt
556	2	PB	M	40-59	95	3.408	✓	✓	1st Relapse	DA -> MACE -> MiDAC			46,XY [20]	wt	wt	wt	wt	wt	wt	wt	wt	wt	wt	R882C	wt	wt	W288Cfs*12	wt	NRAS G13D	wt	wt	T626fs*	wt	wt	wt	wt	wt	wt	wt	wt
727	1	PB	M	26-39	95	0.196318			2nd Relapse	DA -> HDAC	FLAG-IDA -> MACE		Inv(16)	wt	wt	wt	wt	wt	wt	wt	wt	wt	wt	wt	wt	ITD / D835Y	wt	wt	wt	wt	wt	wt	wt	wt	wt	wt	wt	wt	wt	wt
764	2	BM	F	60-75	45	0.00234788			Presentation	NA			Failed	wt	wt	wt	wt	wt	wt	wt	wt	wt	wt	F755S	wt	?ITD (1.4%) / D835Y	W288Cfs*12	wt	wt	wt	wt	wt	wt	wt	V73fs*	wt	wt	wt	wt	wt
773	2	PB	M	40-59	22	0.00425507			Presentation	NA			46,XY [20]	wt	wt	wt	wt	wt	wt	wt	wt	wt	wt	R882H	wt	ITD	W288Cfs*12	wt	wt	wt	wt	wt	wt	wt	wt	wt	wt	wt	wt	wt
782	2	PB	F	26-39	92	0.0209558			Presentation	NA			46,XX,t(9;11)(p21.3;q23)[10]	wt	wt	wt	wt	wt	wt	wt	wt	wt	wt	wt	wt	wt	wt	wt	wt	wt	wt	wt	wt	wt	wt	wt	wt	wt	wt	wt
*at diagnosis
PB = peripheral blood; BM = bone marrow
Cytogenetic abbreviations: sl = stemline; sdl = sideline; der = derivative; t = translocation; del = deletion; add = additional material of unknown origin; idem = denotes the stemline karyotype in a subclone; inv = inversion; cp = composite karyotype.
Therapy abbreviations: ADE = cytarabine, daunorubicin, etoposide; FLAG = fludarabine, cytarabine, G-CSF; HDAC = high dose cytarabine; Allo HSCT = allogeneic haematopoietic stem cell transplant; DA = daunorubicin, cytarabine; D-Clo = daunorubicin, clofarabine; Ida = Idarubicin; MACE = amsacrine, cytarabine, etoposide; MidAC = mitoxantrone, cytarabine
