# Supplementary material for: Targeted nanopore sequencing for the identification of ABCB1 promoter translocations in cancer
Source: BMC Cancer. 2020 Nov 10;20:1075. doi: 10.1186/s12885-020-07571-0 (PMC7654162; doi:10.1186/s12885-020-07571-0)
Supplement: Supplementary file 2 — Additional file 2: Table S2. Expression values (FPKM) for expressed protein coding genes. [file 12885_2020_7571_MOESM2_ESM.xlsx]

## Sheet: Table S2
Table S2. Expression values (FPKM) for expressed protein coding genes.
Ensembl ID	Gene symbol	Mean (S)	Mean (R2)	Fold change	Absolute change	THP-1_S_1	THP-1_S_2	THP-1_R_1	THP-1_R_2
ENSG00000085563	ABCB1	0	90.7063	na	90.7063	0	0	84.45	96.9627
ENSG00000170323	FABP4	0	1.20353	na	1.20353	0	0	1.09231	1.31475
ENSG00000213931	HBE1	0	0.901008	na	0.901008	0	0	0.946689	0.855327
ENSG00000205496	OR51A2	0	0.730354	na	0.730354	0	0	0.581953	0.878754
ENSG00000176893	OR51G2	0	0.626433	na	0.626433	0	0	0.446762	0.806103
ENSG00000278870	OR51G1	0	0.431172	na	0.431172	0	0	0.399014	0.463331
ENSG00000197238	HIST1H4J	0	0.260965	na	0.260965	0	0	0.408812	0.113118
ENSG00000163739	CXCL1	0	0.191324	na	0.191324	0	0	0.197907	0.184742
ENSG00000145824	CXCL14	0	0.188703	na	0.188703	0	0	0.18764	0.189765
ENSG00000080618	CPB2	0	0.185055	na	0.185055	0	0	0.113776	0.256334
ENSG00000181631	P2RY13	0	0.162754	na	0.162754	0	0	0.183644	0.141863
ENSG00000008438	PGLYRP1	0	0.144886	na	0.144886	0	0	0.178081	0.11169
ENSG00000183463	URAD	0	0.126023	na	0.126023	0	0	0.252046	0
ENSG00000187242	KRT12	0	0.120616	na	0.120616	0	0	0.128831	0.112401
ENSG00000173372	C1QA	0	0.116103	na	0.116103	0	0	0.146648	0.0855579
ENSG00000128322	IGLL1	0	0.111999	na	0.111999	0	0	0.155675	0.068324
ENSG00000104415	WISP1	0	0.107741	na	0.107741	0	0	0.0728699	0.142612
ENSG00000166960	CCDC178	0	0.106658	na	0.106658	0	0	0.100442	0.112874
ENSG00000205856	C22orf42	0	0.0991439	na	0.0991439	0	0	0.091189	0.107099
ENSG00000205497	OR51A4	0	0.0880551	na	0.0880551	0	0	0.0907417	0.0853685
ENSG00000187867	PALM3	0	0.0870813	na	0.0870813	0	0	0.110971	0.0631915
ENSG00000196990	FAM163B	0	0.0865202	na	0.0865202	0	0	0.0483012	0.124739
ENSG00000137077	CCL21	0	0.0761027	na	0.0761027	0	0	0.0260312	0.126174
ENSG00000211454	AKR7L	0	0.0755865	na	0.0755865	0	0	0.0256943	0.125479
ENSG00000129538	RNASE1	0	0.0714391	na	0.0714391	0	0	0.0949642	0.047914
ENSG00000169313	P2RY12	0	0.0662328	na	0.0662328	0	0	0.0226966	0.109769
ENSG00000148488	ST8SIA6	0	0.0650932	na	0.0650932	0	0	0.088759	0.0414274
ENSG00000175003	SLC22A1	0	0.0634034	na	0.0634034	0	0	0.00912479	0.117682
ENSG00000178342	KCNG2	0	0.0624915	na	0.0624915	0	0	0.0691895	0.0557936
ENSG00000228741	SPATA13	0	0.0588163	na	0.0588163	0	0	0.0232516	0.094381
ENSG00000138615	CILP	0	0.0582646	na	0.0582646	0	0	0.0574002	0.059129
ENSG00000087250	MT3	0	0.0581777	na	0.0581777	0	0	0.0510053	0.06535
ENSG00000165383	LRRC18	0	0.0564704	na	0.0564704	0	0	0.0403821	0.0725588
ENSG00000170745	KCNS3	0	0.0557383	na	0.0557383	0	0	0.0128421	0.0986345
ENSG00000070031	SCT	0	0.0550706	na	0.0550706	0	0	0.0546667	0.0554746
ENSG00000111783	RFX4	0	0.0547333	na	0.0547333	0	0	0.0559837	0.0534829
ENSG00000114638	UPK1B	0	0.0527833	na	0.0527833	0	0	0.00908575	0.0964808
ENSG00000110448	CD5	0	0.0520134	na	0.0520134	0	0	0.0764258	0.0276009
ENSG00000173369	C1QB	0	0.0518756	na	0.0518756	0	0	0.0257193	0.0780318
ENSG00000183251	OR51B4	0	0.0516371	na	0.0516371	0	0	0	0.103274
ENSG00000174876	AMY1B	0	0.0513694	na	0.0513694	0	0	0.0927487	0.00999014
ENSG00000196748	CLPSL2	0	0.0501576	na	0.0501576	0	0	0	0.100315
ENSG00000196666	FAM180B	0	0.0492795	na	0.0492795	0	0	0.0671959	0.031363
ENSG00000182782	HCAR2	0	0.0491004	na	0.0491004	0	0	0	0.0982008
ENSG00000173080	RXFP4	0	0.0484065	na	0.0484065	0	0	0	0.0968129
ENSG00000122711	SPINK4	0	0.0478121	na	0.0478121	0	0	0.0684369	0.0271873
ENSG00000255150	EID3	0	0.047683	na	0.047683	0	0	0	0.095366
ENSG00000183396	TMEM89	0	0.047465	na	0.047465	0	0	0.0645609	0.030369
ENSG00000124875	CXCL6	0	0.0467126	na	0.0467126	0	0	0.0368379	0.0565872
ENSG00000095596	CYP26A1	0	0.0464686	na	0.0464686	0	0	0.0525441	0.040393
ENSG00000182492	BGN	0	0.0464473	na	0.0464473	0	0	0.0419656	0.050929
ENSG00000142511	GPR32	0	0.0459358	na	0.0459358	0	0	0	0.0918715
ENSG00000166523	CLEC4E	0	0.0459163	na	0.0459163	0	0	0.0421777	0.0496549
ENSG00000198822	GRM3	0	0.0456931	na	0.0456931	0	0	0.0269615	0.0644248
ENSG00000214860	EVPLL	0	0.0448296	na	0.0448296	0	0	0.0505191	0.0391401
ENSG00000131355	ADGRE3	0	0.0431224	na	0.0431224	0	0	0.0223086	0.0639362
ENSG00000162747	FCGR3B	0	0.0419216	na	0.0419216	0	0	0.0173581	0.0664851
ENSG00000181036	FCRL6	0	0.0418533	na	0.0418533	0	0	0.0157967	0.0679098
ENSG00000242019	KIR3DL3	0	0.0416011	na	0.0416011	0	0	0.0120821	0.0711201
ENSG00000182575	NXPH3	0	0.0413816	na	0.0413816	0	0	0.0308299	0.0519332
ENSG00000254550	OMP	0	0.0412677	na	0.0412677	0	0	0.0825354	0
ENSG00000137441	FGFBP2	0	0.0411766	na	0.0411766	0	0	0	0.0823532
ENSG00000185897	FFAR3	0	0.0405014	na	0.0405014	0	0	0.0550698	0.025933
ENSG00000177504	VCX2	0	0.0385544	na	0.0385544	0	0	0.0524409	0.0246678
ENSG00000230062	ANKRD66	0	0.0379635	na	0.0379635	0	0	0.0238341	0.0520929
ENSG00000111404	RERGL	0	0.037872	na	0.037872	0	0	0	0.0757441
ENSG00000131096	PYY	0	0.0368602	na	0.0368602	0	0	0	0.0737203
ENSG00000168546	GFRA2	0	0.0363037	na	0.0363037	0	0	0.0404385	0.032169
ENSG00000261857	MIA	0	0.0359266	na	0.0359266	0	0	0.0718533	0
ENSG00000120337	TNFSF18	0	0.0355719	na	0.0355719	0	0	0.0445794	0.0265645
ENSG00000165887	ANKRD2	0	0.0354726	na	0.0354726	0	0	0	0.0709453
ENSG00000275489	C17orf98	0	0.0354096	na	0.0354096	0	0	0	0.0708192
ENSG00000156575	PRG3	0	0.0350467	na	0.0350467	0	0	0	0.0700934
ENSG00000278637	HIST1H4A	0	0.0338085	na	0.0338085	0	0	0.067617	0
ENSG00000203747	FCGR3A	0	0.032929	na	0.032929	0	0	0.065858	0
ENSG00000205702	CYP2D7	0	0.0317775	na	0.0317775	0	0	0.0088957	0.0546592
ENSG00000101222	SPEF1	0	0.03166	na	0.03166	0	0	0.0111011	0.0522189
ENSG00000166527	CLEC4D	0	0.0305628	na	0.0305628	0	0	0.00998723	0.0511384
ENSG00000179564	LSMEM2	0	0.0296569	na	0.0296569	0	0	0.0156071	0.0437067
ENSG00000107018	RLN1	0	0.0296269	na	0.0296269	0	0	0.0592539	0
ENSG00000163352	LENEP	0	0.0292735	na	0.0292735	0	0	0	0.058547
ENSG00000049540	ELN	0	0.0292581	na	0.0292581	0	0	0.0305839	0.0279323
ENSG00000156269	NAA11	0	0.0290886	na	0.0290886	0	0	0.00781063	0.0503667
ENSG00000250254	PTTG2	0	0.0289551	na	0.0289551	0	0	0.0579103	0
ENSG00000179914	ITLN1	0	0.0289146	na	0.0289146	0	0	0.0293781	0.0284511
ENSG00000188396	TCTEX1D4	0	0.0280074	na	0.0280074	0	0	0.0560149	0
ENSG00000101883	RHOXF1	0	0.0277889	na	0.0277889	0	0	0	0.0555778
ENSG00000158815	FGF17	0	0.0275916	na	0.0275916	0	0	0	0.0551832
ENSG00000160181	TFF2	0	0.0273173	na	0.0273173	0	0	0.0546347	0
ENSG00000143318	CASQ1	0	0.0269595	na	0.0269595	0	0	0.0539189	0
ENSG00000155918	RAET1L	0	0.0268978	na	0.0268978	0	0	0.0305918	0.0232037
ENSG00000164929	BAALC	0	0.0266948	na	0.0266948	0	0	0.0152392	0.0381504
ENSG00000147613	PSKH2	0	0.026214	na	0.026214	0	0	0	0.052428
ENSG00000141314	RHBDL3	0	0.0260539	na	0.0260539	0	0	0.033322	0.0187858
ENSG00000136634	IL10	0	0.0257769	na	0.0257769	0	0	0.0203279	0.031226
ENSG00000240563	L1TD1	0	0.0257685	na	0.0257685	0	0	0.0265405	0.0249964
ENSG00000163217	BMP10	0	0.025636	na	0.025636	0	0	0	0.051272
ENSG00000183336	BOLA2	0	0.0255338	na	0.0255338	0	0	0.0510676	0
ENSG00000082482	KCNK2	0	0.025235	na	0.025235	0	0	0.0105311	0.0399389
ENSG00000179412	HNRNPCL4	0	0.0252175	na	0.0252175	0	0	0.0231643	0.0272708
ENSG00000090534	THPO	0	0.0251204	na	0.0251204	0	0	0	0.0502409
ENSG00000159708	LRRC36	0	0.0250843	na	0.0250843	0	0	0.0450432	0.0051253
ENSG00000267673	FDX1L	0	0.0248068	na	0.0248068	0	0	0.0496135	0
ENSG00000141744	PNMT	0	0.0247327	na	0.0247327	0	0	0.0201317	0.0293338
ENSG00000173157	ADAMTS20	0	0.0244725	na	0.0244725	0	0	0.0128788	0.0360662
ENSG00000186710	CFAP73	0	0.0244456	na	0.0244456	0	0	0.0488911	0
ENSG00000206531	CD200R1L	0	0.0240799	na	0.0240799	0	0	0	0.0481598
ENSG00000197416	FABP12	0	0.0239249	na	0.0239249	0	0	0	0.0478497
ENSG00000143552	NUP210L	0	0.0239183	na	0.0239183	0	0	0.00344773	0.0443889
ENSG00000105523	FAM83E	0	0.0237119	na	0.0237119	0	0	0.00703064	0.0403932
ENSG00000189269	DRICH1	0	0.0236476	na	0.0236476	0	0	0.016413	0.0308822
ENSG00000109758	HGFAC	0	0.0236333	na	0.0236333	0	0	0.00796396	0.0393026
ENSG00000105668	UPK1A	0	0.023466	na	0.023466	0	0	0	0.0469319
ENSG00000188373	C10orf99	0	0.023185	na	0.023185	0	0	0.0463701	0
ENSG00000204644	ZFP57	0	0.0218001	na	0.0218001	0	0	0	0.0436001
ENSG00000172733	PURG	0	0.0217329	na	0.0217329	0	0	0.0376892	0.00577668
ENSG00000116824	CD2	0	0.0216986	na	0.0216986	0	0	0.0259273	0.0174699
ENSG00000138315	OIT3	0	0.0215971	na	0.0215971	0	0	0.0431942	0
ENSG00000176083	ZNF683	0	0.02147	na	0.02147	0	0	0	0.0429401
ENSG00000244411	KRTAP5-7	0	0.0214179	na	0.0214179	0	0	0	0.0428358
ENSG00000187581	COX8C	0	0.0212696	na	0.0212696	0	0	0	0.0425392
ENSG00000065618	COL17A1	0	0.0210622	na	0.0210622	0	0	0.0125574	0.0295671
ENSG00000188674	C2orf80	0	0.0210149	na	0.0210149	0	0	0.0420299	0
ENSG00000184293	CLECL1	0	0.0209641	na	0.0209641	0	0	0	0.0419282
ENSG00000112299	VNN1	0	0.0208893	na	0.0208893	0	0	0.0286228	0.0131558
ENSG00000188389	PDCD1	0	0.0208126	na	0.0208126	0	0	0.0416252	0
ENSG00000176605	C14orf177	0	0.0207146	na	0.0207146	0	0	0	0.0414292
ENSG00000129864	VCY	0	0.0203444	na	0.0203444	0	0	0.0406889	0
ENSG00000184933	OR6A2	0	0.020153	na	0.020153	0	0	0	0.0403059
ENSG00000129673	AANAT	0	0.0200903	na	0.0200903	0	0	0.0401807	0
ENSG00000162398	LEXM	0	0.0200473	na	0.0200473	0	0	0.0175758	0.0225189
ENSG00000169169	CPT1C	0	0.0200081	na	0.0200081	0	0	0	0.0400162
ENSG00000140505	CYP1A2	0	0.0199632	na	0.0199632	0	0	0.0399264	0
ENSG00000062096	ARSF	0	0.0199627	na	0.0199627	0	0	0	0.0399254
ENSG00000167945	PRR25	0	0.0198948	na	0.0198948	0	0	0.0397896	0
ENSG00000198797	BRINP2	0	0.0198602	na	0.0198602	0	0	0.0176957	0.0220247
ENSG00000160282	FTCD	0	0.0197215	na	0.0197215	0	0	0	0.0394429
ENSG00000164265	SCGB3A2	0	0.0195756	na	0.0195756	0	0	0.0188872	0.020264
ENSG00000261587	TMEM249	0	0.0191708	na	0.0191708	0	0	0.0090885	0.0292532
ENSG00000173868	PHOSPHO1	0	0.0190934	na	0.0190934	0	0	0.0381868	0
ENSG00000178804	H1FOO	0	0.0190291	na	0.0190291	0	0	0.0380583	0
ENSG00000118491	ZC2HC1B	0	0.0189754	na	0.0189754	0	0	0	0.0379508
ENSG00000103355	PRSS33	0	0.018947	na	0.018947	0	0	0.0378939	0
ENSG00000169116	PARM1	0	0.018885	na	0.018885	0	0	0.0161333	0.0216367
ENSG00000175518	UBQLNL	0	0.0188205	na	0.0188205	0	0	0	0.037641
ENSG00000242252	BGLAP	0	0.0188058	na	0.0188058	0	0	0.0376116	0
ENSG00000196188	CTSE	0	0.0187271	na	0.0187271	0	0	0.0374541	0
ENSG00000150630	VEGFC	0	0.0183683	na	0.0183683	0	0	0	0.0367365
ENSG00000138769	CDKL2	0	0.0183413	na	0.0183413	0	0	0.0310308	0.00565186
ENSG00000116194	ANGPTL1	0	0.0181501	na	0.0181501	0	0	0.0363003	0
ENSG00000215845	TSTD1	0	0.0180867	na	0.0180867	0	0	0.0174351	0.0187383
ENSG00000232237	ASCL5	0	0.0178081	na	0.0178081	0	0	0.0356162	0
ENSG00000164485	IL22RA2	0	0.0176311	na	0.0176311	0	0	0	0.0352621
ENSG00000161610	HCRT	0	0.0175942	na	0.0175942	0	0	0.0351884	0
ENSG00000263464	PPIAL4C	0	0.0175804	na	0.0175804	0	0	0.0351609	0
ENSG00000205085	FAM71F2	0	0.0174875	na	0.0174875	0	0	0	0.0349749
ENSG00000237412	PRSS56	0	0.0173531	na	0.0173531	0	0	0.0178826	0.0168237
ENSG00000170290	SLN	0	0.0172363	na	0.0172363	0	0	0.0344727	0
ENSG00000241233	KRTAP5-8	0	0.0171629	na	0.0171629	0	0	0	0.0343258
ENSG00000179284	DAND5	0	0.0168094	na	0.0168094	0	0	0	0.0336187
ENSG00000279263	OR2L8	0	0.0166306	na	0.0166306	0	0	0	0.0332612
ENSG00000175793	SFN	0	0.0165029	na	0.0165029	0	0	0	0.0330058
ENSG00000128218	VPREB3	0	0.0164	na	0.0164	0	0	0.0328	0
ENSG00000181625	SLX1B	0	0.0162537	na	0.0162537	0	0	0.0238277	0.0086798
ENSG00000160654	CD3G	0	0.0161926	na	0.0161926	0	0	0.0161014	0.0162837
ENSG00000206073	SERPINB4	0	0.0159237	na	0.0159237	0	0	0.0318475	0
ENSG00000100314	CABP7	0	0.0157227	na	0.0157227	0	0	0.0191668	0.0122786
ENSG00000189030	VHLL	0	0.0156039	na	0.0156039	0	0	0	0.0312079
ENSG00000174945	AMZ1	0	0.0155417	na	0.0155417	0	0	0.00880972	0.0222737
ENSG00000163501	IHH	0	0.0154386	na	0.0154386	0	0	0.0308771	0
ENSG00000174792	C4orf26	0	0.0152056	na	0.0152056	0	0	0	0.0304111
ENSG00000108255	CRYBA1	0	0.0151466	na	0.0151466	0	0	0.0302932	0
ENSG00000170262	MRAP	0	0.0150845	na	0.0150845	0	0	0.030169	0
ENSG00000160505	NLRP4	0	0.0150304	na	0.0150304	0	0	0	0.0300609
ENSG00000164530	PI16	0	0.0149981	na	0.0149981	0	0	0.0299961	0
ENSG00000145721	LIX1	0	0.0148333	na	0.0148333	0	0	0.0146568	0.0150097
ENSG00000160683	CXCR5	0	0.0148129	na	0.0148129	0	0	0.00704857	0.0225773
ENSG00000173673	HES3	0	0.0147692	na	0.0147692	0	0	0	0.0295385
ENSG00000006606	CCL26	0	0.0142382	na	0.0142382	0	0	0.0284763	0
ENSG00000196503	ARL9	0	0.0141339	na	0.0141339	0	0	0.0282679	0
ENSG00000187664	HAPLN4	0	0.0140151	na	0.0140151	0	0	0.0280303	0
ENSG00000261701	HPR	0	0.0140009	na	0.0140009	0	0	0.0144826	0.0135192
ENSG00000174502	SLC26A9	0	0.0139494	na	0.0139494	0	0	0.0124291	0.0154697
ENSG00000146755	TRIM50	0	0.0137349	na	0.0137349	0	0	0.0187285	0.00874134
ENSG00000153093	ACOXL	0	0.0135757	na	0.0135757	0	0	0.011682	0.0154694
ENSG00000280969	RPS4Y2	0	0.013491	na	0.013491	0	0	0	0.0269819
ENSG00000100351	GRAP2	0	0.0132975	na	0.0132975	0	0	0.00361533	0.0229796
ENSG00000124203	ZNF831	0	0.0132741	na	0.0132741	0	0	0.0173554	0.00919284
ENSG00000178125	PPP1R42	0	0.0130364	na	0.0130364	0	0	0	0.0260728
ENSG00000077063	CTTNBP2	0	0.0129798	na	0.0129798	0	0	0.00928185	0.0166777
ENSG00000187658	C5orf52	0	0.0129595	na	0.0129595	0	0	0	0.0259191
ENSG00000039987	BEST2	0	0.0128534	na	0.0128534	0	0	0.0257068	0
ENSG00000105696	TMEM59L	0	0.0127283	na	0.0127283	0	0	0.00887928	0.0165773
ENSG00000179869	ABCA13	0	0.0127156	na	0.0127156	0	0	0.0065497	0.0188814
ENSG00000106541	AGR2	0	0.0126816	na	0.0126816	0	0	0	0.0253633
ENSG00000078018	MAP2	0	0.0126676	na	0.0126676	0	0	0.0166387	0.00869638
ENSG00000187957	DNER	0	0.0126435	na	0.0126435	0	0	0.00451855	0.0207684
ENSG00000187268	FAM9C	0	0.0125858	na	0.0125858	0	0	0.0191011	0.00607049
ENSG00000005102	MEOX1	0	0.0125638	na	0.0125638	0	0	0	0.0251275
ENSG00000215595	C20orf202	0	0.0124738	na	0.0124738	0	0	0.0249476	0
ENSG00000143107	FNDC7	0	0.0124472	na	0.0124472	0	0	0.0128269	0.0120674
ENSG00000147138	GPR174	0	0.0124134	na	0.0124134	0	0	0.0248269	0
ENSG00000272573	MUSTN1	0	0.0124051	na	0.0124051	0	0	0	0.0248103
ENSG00000206172	HBA1	0	0.0123283	na	0.0123283	0	0	0.0246567	0
ENSG00000198851	CD3E	0	0.012298	na	0.012298	0	0	0.024596	0
ENSG00000039068	CDH1	0	0.0122233	na	0.0122233	0	0	0.00328699	0.0211596
ENSG00000078589	P2RY10	0	0.0120721	na	0.0120721	0	0	0.0241441	0
ENSG00000075223	SEMA3C	0	0.0120543	na	0.0120543	0	0	0.017377	0.0067315
ENSG00000187135	VSTM2B	0	0.0119492	na	0.0119492	0	0	0	0.0238985
ENSG00000183153	GJD3	0	0.0119189	na	0.0119189	0	0	0.0238379	0
ENSG00000156738	MS4A1	0	0.0118924	na	0.0118924	0	0	0.00918673	0.0145981
ENSG00000174576	NPAS4	0	0.0118845	na	0.0118845	0	0	0.0117432	0.0120259
ENSG00000189430	NCR1	0	0.0118219	na	0.0118219	0	0	0	0.0236438
ENSG00000278505	C17orf78	0	0.0118152	na	0.0118152	0	0	0.0236304	0
ENSG00000180613	GSX2	0	0.0117723	na	0.0117723	0	0	0.0235445	0
ENSG00000171496	OR1L8	0	0.0117117	na	0.0117117	0	0	0	0.0234235
ENSG00000169900	PYDC1	0	0.011675	na	0.011675	0	0	0.0233499	0
ENSG00000172789	HOXC5	0	0.0116586	na	0.0116586	0	0	0.0112486	0.0120686
ENSG00000112562	SMOC2	0	0.0116572	na	0.0116572	0	0	0.00596548	0.0173489
ENSG00000181392	SYNE4	0	0.0116028	na	0.0116028	0	0	0	0.0232056
ENSG00000135472	FAIM2	0	0.0115615	na	0.0115615	0	0	0	0.023123
ENSG00000102854	MSLN	0	0.0114578	na	0.0114578	0	0	0	0.0229155
ENSG00000158874	APOA2	0	0.0113067	na	0.0113067	0	0	0.0226134	0
ENSG00000283263	PTGR1	0	0.0112753	na	0.0112753	0	0	0	0.0225506
ENSG00000122574	WIPF3	0	0.0111909	na	0.0111909	0	0	0.018692	0.00368984
ENSG00000230657	PRB4	0	0.0111522	na	0.0111522	0	0	0.0223045	0
ENSG00000162692	VCAM1	0	0.0111475	na	0.0111475	0	0	0.00749657	0.0147984
ENSG00000179580	RNF151	0	0.0111278	na	0.0111278	0	0	0.0222556	0
ENSG00000102287	GABRE	0	0.0110693	na	0.0110693	0	0	0.0100095	0.0121291
ENSG00000166926	MS4A6E	0	0.0110298	na	0.0110298	0	0	0.0220596	0
ENSG00000176945	MUC20	0	0.0110257	na	0.0110257	0	0	0	0.0220515
ENSG00000184925	LCN12	0	0.0109551	na	0.0109551	0	0	0	0.0219102
ENSG00000223638	RFPL4A	0	0.0109533	na	0.0109533	0	0	0.0219067	0
ENSG00000169059	VCX3A	0	0.0109467	na	0.0109467	0	0	0.0218933	0
ENSG00000168772	CXXC4	0	0.0107346	na	0.0107346	0	0	0.0214691	0
ENSG00000102794	ACOD1	0	0.0107106	na	0.0107106	0	0	0	0.0214212
ENSG00000188959	C9orf152	0	0.0106623	na	0.0106623	0	0	0.0145027	0.00682195
ENSG00000115602	IL1RL1	0	0.0106066	na	0.0106066	0	0	0.00371905	0.0174942
ENSG00000205409	OR52E6	0	0.0104828	na	0.0104828	0	0	0.0209657	0
ENSG00000205693	MANSC4	0	0.0104446	na	0.0104446	0	0	0.0208892	0
ENSG00000166265	CYYR1	0	0.0104134	na	0.0104134	0	0	0.0208267	0
ENSG00000128276	RFPL3	0	0.0104038	na	0.0104038	0	0	0.0208076	0
ENSG00000105989	WNT2	0	0.0103934	na	0.0103934	0	0	0	0.0207868
ENSG00000270806	C17orf50	0	0.0102464	na	0.0102464	0	0	0	0.0204928
ENSG00000100362	PVALB	0	0.010176	na	0.010176	0	0	0.0203521	0
ENSG00000140839	CLEC18B	0	0.0101609	na	0.0101609	0	0	0.00645998	0.0138618
ENSG00000105509	HAS1	0	0.0101175	na	0.0101175	0	0	0.0202351	0
ENSG00000204385	SLC44A4	0	0.010095	na	0.010095	0	0	0	0.02019
ENSG00000162188	GNG3	0	0.0100796	na	0.0100796	0	0	0	0.0201593
ENSG00000130948	HSD17B3	0	0.0100138	na	0.0100138	0	0	0.0200275	0
ENSG00000197079	KRT35	0	0.0100003	na	0.0100003	0	0	0.0200005	0
ENSG00000168481	LGI3	0	0.00964374	na	0.00964374	0	0	0.0192875	0
ENSG00000112214	FHL5	0	0.00950993	na	0.00950993	0	0	0	0.0190199
ENSG00000188425	NANOS2	0	0.00942433	na	0.00942433	0	0	0	0.0188487
ENSG00000163218	PGLYRP4	0	0.00940566	na	0.00940566	0	0	0	0.0188113
ENSG00000255398	HCAR3	0	0.0093962	na	0.0093962	0	0	0.0104721	0.0083203
ENSG00000228836	CT45A5	0	0.0093815	na	0.0093815	0	0	0.018763	0
ENSG00000237330	RNF223	0	0.00934831	na	0.00934831	0	0	0	0.0186966
ENSG00000156463	SH3RF2	0	0.00934436	na	0.00934436	0	0	0.00940544	0.00928327
ENSG00000256980	KHDC1L	0	0.00932869	na	0.00932869	0	0	0	0.0186574
ENSG00000164326	CARTPT	0	0.00932294	na	0.00932294	0	0	0	0.0186459
ENSG00000132164	SLC6A11	0	0.00927085	na	0.00927085	0	0	0.00921865	0.00932305
ENSG00000185040	SPDYE16	0	0.00925628	na	0.00925628	0	0	0.00645721	0.0120553
ENSG00000100121	GGTLC2	0	0.00922432	na	0.00922432	0	0	0.0184486	0
ENSG00000168491	CCDC110	0	0.00920768	na	0.00920768	0	0	0.0119857	0.00642971
ENSG00000239732	TLR9	0	0.00918888	na	0.00918888	0	0	0.0183778	0
ENSG00000182545	RNASE10	0	0.0090766	na	0.0090766	0	0	0.0181532	0
ENSG00000198542	ITGBL1	0	0.00906897	na	0.00906897	0	0	0.0115196	0.00661836
ENSG00000103569	AQP9	0	0.00906704	na	0.00906704	0	0	0.0181341	0
ENSG00000187553	CYP26C1	0	0.00905971	na	0.00905971	0	0	0.00407435	0.0140451
ENSG00000137033	IL33	0	0.00901687	na	0.00901687	0	0	0	0.0180337
ENSG00000163082	SGPP2	0	0.0089964	na	0.0089964	0	0	0	0.0179928
ENSG00000277058	HNRNPCL3	0	0.00896703	na	0.00896703	0	0	0	0.0179341
ENSG00000198049	AVPR1B	0	0.00886751	na	0.00886751	0	0	0.00880246	0.00893256
ENSG00000232196	MTRNR2L4	0	0.00886272	na	0.00886272	0	0	0.0177254	0
ENSG00000159527	PGLYRP3	0	0.00877592	na	0.00877592	0	0	0	0.0175518
ENSG00000086288	NME8	0	0.00876165	na	0.00876165	0	0	0.0175233	0
ENSG00000205642	VCX3B	0	0.00869399	na	0.00869399	0	0	0.017388	0
ENSG00000179144	GIMAP7	0	0.00867191	na	0.00867191	0	0	0	0.0173438
ENSG00000177875	CCDC184	0	0.00866569	na	0.00866569	0	0	0	0.0173314
ENSG00000131910	NR0B2	0	0.00865398	na	0.00865398	0	0	0	0.017308
ENSG00000073861	TBX21	0	0.00850874	na	0.00850874	0	0	0.00781594	0.00920154
ENSG00000125551	PLGLB2	0	0.00847634	na	0.00847634	0	0	0.00788841	0.00906428
ENSG00000169242	EFNA1	0	0.00844434	na	0.00844434	0	0	0.0085797	0.00830899
ENSG00000177627	C12orf54	0	0.00840932	na	0.00840932	0	0	0.0168186	0
ENSG00000231861	OR5K2	0	0.00838702	na	0.00838702	0	0	0	0.016774
ENSG00000163114	PDHA2	0	0.0082599	na	0.0082599	0	0	0	0.0165198
ENSG00000254709	IGLL5	0	0.00815875	na	0.00815875	0	0	0.0163175	0
ENSG00000142677	IL22RA1	0	0.00810343	na	0.00810343	0	0	0	0.0162069
ENSG00000152672	CLEC4F	0	0.00808404	na	0.00808404	0	0	0	0.0161681
ENSG00000204583	LRCOL1	0	0.00807152	na	0.00807152	0	0	0	0.016143
ENSG00000174899	PQLC2L	0	0.00805664	na	0.00805664	0	0	0.00982146	0.00629182
ENSG00000160973	FOXH1	0	0.00805268	na	0.00805268	0	0	0.00799361	0.00811175
ENSG00000116690	PRG4	0	0.00805064	na	0.00805064	0	0	0	0.0161013
ENSG00000257743	MGAM2	0	0.00804397	na	0.00804397	0	0	0.00775417	0.00833376
ENSG00000102145	GATA1	0	0.00801761	na	0.00801761	0	0	0	0.0160352
ENSG00000175544	CABP4	0	0.00800521	na	0.00800521	0	0	0.00528473	0.0107257
ENSG00000112761	WISP3	0	0.00791717	na	0.00791717	0	0	0.00916049	0.00667385
ENSG00000118298	CA14	0	0.00786758	na	0.00786758	0	0	0.0157352	0
ENSG00000073067	CYP2W1	0	0.00784924	na	0.00784924	0	0	0	0.0156985
ENSG00000163746	PLSCR2	0	0.0078248	na	0.0078248	0	0	0	0.0156496
ENSG00000175928	LRRN1	0	0.00779119	na	0.00779119	0	0	0.00494759	0.0106348
ENSG00000021488	SLC7A9	0	0.00776121	na	0.00776121	0	0	0.00770428	0.00781814
ENSG00000167701	GPT	0	0.00765476	na	0.00765476	0	0	0	0.0153095
ENSG00000185002	RFX6	0	0.00763064	na	0.00763064	0	0	0.0152613	0
ENSG00000135903	PAX3	0	0.00754921	na	0.00754921	0	0	0.0150984	0
ENSG00000111344	RASAL1	0	0.0074962	na	0.0074962	0	0	0.0149924	0
ENSG00000164197	RNF180	0	0.00747284	na	0.00747284	0	0	0.0149457	0
ENSG00000188155	KRTAP10-6	0	0.00740087	na	0.00740087	0	0	0	0.0148017
ENSG00000153822	KCNJ16	0	0.00736916	na	0.00736916	0	0	0.00462648	0.0101118
ENSG00000015413	DPEP1	0	0.00733638	na	0.00733638	0	0	0.00817642	0.00649634
ENSG00000204779	FOXD4L5	0	0.00729282	na	0.00729282	0	0	0.0145856	0
ENSG00000133063	CHIT1	0	0.00725672	na	0.00725672	0	0	0.00293317	0.0115803
ENSG00000157851	DPYSL5	0	0.00723834	na	0.00723834	0	0	0.00882391	0.00565278
ENSG00000185156	MFSD6L	0	0.00713716	na	0.00713716	0	0	0	0.0142743
ENSG00000122180	MYOG	0	0.00712822	na	0.00712822	0	0	0	0.0142564
ENSG00000183378	OVCH2	0	0.00702392	na	0.00702392	0	0	0	0.0140478
ENSG00000255974	CYP2A6	0	0.00701533	na	0.00701533	0	0	0.0140307	0
ENSG00000113088	GZMK	0	0.00693753	na	0.00693753	0	0	0	0.0138751
ENSG00000105647	PIK3R2	0	0.00690368	na	0.00690368	0	0	0	0.0138074
ENSG00000138395	CDK15	0	0.00687071	na	0.00687071	0	0	0	0.0137414
ENSG00000165269	AQP7	0	0.00686831	na	0.00686831	0	0	0.0137366	0
ENSG00000162438	CTRC	0	0.00668875	na	0.00668875	0	0	0.0133775	0
ENSG00000204347	BTBD17	0	0.00666283	na	0.00666283	0	0	0.0133257	0
ENSG00000198944	SOWAHA	0	0.00665514	na	0.00665514	0	0	0	0.0133103
ENSG00000242866	STRC	0	0.00663854	na	0.00663854	0	0	0.00263287	0.0106442
ENSG00000170950	PGK2	0	0.00656787	na	0.00656787	0	0	0.0131357	0
ENSG00000095917	TPSD1	0	0.00656145	na	0.00656145	0	0	0.0131229	0
ENSG00000177398	UMODL1	0	0.00655918	na	0.00655918	0	0	0.0099146	0.00320376
ENSG00000132698	RAB25	0	0.00640551	na	0.00640551	0	0	0.012811	0
ENSG00000143502	SUSD4	0	0.00640264	na	0.00640264	0	0	0.0128053	0
ENSG00000179008	C14orf39	0	0.00628347	na	0.00628347	0	0	0.0125669	0
ENSG00000103089	FA2H	0	0.00619204	na	0.00619204	0	0	0	0.0123841
ENSG00000226807	MROH5	0	0.00615699	na	0.00615699	0	0	0	0.012314
ENSG00000196368	NUDT11	0	0.00614924	na	0.00614924	0	0	0	0.0122985
ENSG00000171989	LDHAL6B	0	0.00608042	na	0.00608042	0	0	0.0121608	0
ENSG00000178084	HTR3C	0	0.00606609	na	0.00606609	0	0	0	0.0121322
ENSG00000184185	KCNJ12	0	0.00605485	na	0.00605485	0	0	0	0.0121097
ENSG00000170426	SDR9C7	0	0.00605373	na	0.00605373	0	0	0	0.0121075
ENSG00000172137	CALB2	0	0.00604472	na	0.00604472	0	0	0	0.0120894
ENSG00000182866	LCK	0	0.00601368	na	0.00601368	0	0	0.00670227	0.00532509
ENSG00000262655	SPON1	0	0.00596934	na	0.00596934	0	0	0	0.0119387
ENSG00000057149	SERPINB3	0	0.00593599	na	0.00593599	0	0	0.011872	0
ENSG00000156687	UNC5D	0	0.00585147	na	0.00585147	0	0	0.0117029	0
ENSG00000162391	FAM151A	0	0.00581471	na	0.00581471	0	0	0.0116294	0
ENSG00000102195	GPR50	0	0.00581071	na	0.00581071	0	0	0.0116214	0
ENSG00000133800	LYVE1	0	0.00571957	na	0.00571957	0	0	0	0.0114391
ENSG00000117281	CD160	0	0.00567652	na	0.00567652	0	0	0.00587182	0.00548122
ENSG00000129214	SHBG	0	0.00567416	na	0.00567416	0	0	0.0113483	0
ENSG00000223731	SUPT20HL1	0	0.00560196	na	0.00560196	0	0	0	0.0112039
ENSG00000182585	EPGN	0	0.00559639	na	0.00559639	0	0	0.0111928	0
ENSG00000189152	GRAPL	0	0.00559009	na	0.00559009	0	0	0	0.0111802
ENSG00000243284	VSIG8	0	0.00558408	na	0.00558408	0	0	0	0.0111682
ENSG00000078401	EDN1	0	0.00557634	na	0.00557634	0	0	0	0.0111527
ENSG00000273514	FOXD4L6	0	0.0055736	na	0.0055736	0	0	0.0111472	0
ENSG00000171116	HSFX1	0	0.00554861	na	0.00554861	0	0	0	0.0110972
ENSG00000134343	ANO3	0	0.00554191	na	0.00554191	0	0	0.00796008	0.00312374
ENSG00000107562	CXCL12	0	0.00552383	na	0.00552383	0	0	0	0.0110477
ENSG00000197614	MFAP5	0	0.00551333	na	0.00551333	0	0	0	0.0110267
ENSG00000100156	SLC16A8	0	0.00545911	na	0.00545911	0	0	0.0109182	0
ENSG00000144824	PHLDB2	0	0.00545655	na	0.00545655	0	0	0.00192559	0.0089875
ENSG00000243978	RGAG1	0	0.00545423	na	0.00545423	0	0	0.0109085	0
ENSG00000129159	KCNC1	0	0.00542864	na	0.00542864	0	0	0.00442671	0.00643056
ENSG00000169495	HTRA4	0	0.00541131	na	0.00541131	0	0	0.0108226	0
ENSG00000117560	FASLG	0	0.00541072	na	0.00541072	0	0	0	0.0108214
ENSG00000188056	TREML4	0	0.0054078	na	0.0054078	0	0	0.0108156	0
ENSG00000125255	SLC10A2	0	0.00533365	na	0.00533365	0	0	0.00529452	0.00537277
ENSG00000180264	ADGRD2	0	0.00528884	na	0.00528884	0	0	0.0105777	0
ENSG00000070388	FGF22	0	0.00527932	na	0.00527932	0	0	0	0.0105586
ENSG00000156574	NODAL	0	0.00525118	na	0.00525118	0	0	0	0.0105024
ENSG00000168743	NPNT	0	0.00524023	na	0.00524023	0	0	0.0104805	0
ENSG00000142959	BEST4	0	0.00521975	na	0.00521975	0	0	0.0104395	0
ENSG00000203734	ECT2L	0	0.00520173	na	0.00520173	0	0	0	0.0104035
ENSG00000086991	NOX4	0	0.00519107	na	0.00519107	0	0	0.0103821	0
ENSG00000185668	POU3F1	0	0.00519079	na	0.00519079	0	0	0	0.0103816
ENSG00000131095	GFAP	0	0.00513182	na	0.00513182	0	0	0	0.0102636
ENSG00000122787	AKR1D1	0	0.00504886	na	0.00504886	0	0	0	0.0100977
ENSG00000187715	KBTBD12	0	0.00504158	na	0.00504158	0	0	0	0.0100832
ENSG00000104804	TULP2	0	0.00499528	na	0.00499528	0	0	0	0.00999057
ENSG00000267909	CCDC177	0	0.00498386	na	0.00498386	0	0	0	0.00996771
ENSG00000160145	KALRN	0	0.00497492	na	0.00497492	0	0	0.00574643	0.00420341
ENSG00000112619	PRPH2	0	0.00492807	na	0.00492807	0	0	0	0.00985614
ENSG00000133742	CA1	0	0.00491839	na	0.00491839	0	0	0.00983678	0
ENSG00000171346	KRT15	0	0.0049116	na	0.0049116	0	0	0	0.00982319
ENSG00000164393	ADGRF2	0	0.00488385	na	0.00488385	0	0	0	0.0097677
ENSG00000215186	GOLGA6B	0	0.00487553	na	0.00487553	0	0	0	0.00975105
ENSG00000155026	RSPH10B	0	0.00481731	na	0.00481731	0	0	0	0.00963462
ENSG00000163751	CPA3	0	0.00481074	na	0.00481074	0	0	0	0.00962147
ENSG00000204022	LIPJ	0	0.00480696	na	0.00480696	0	0	0.00961393	0
ENSG00000164175	SLC45A2	0	0.00477996	na	0.00477996	0	0	0	0.00955991
ENSG00000153802	TMPRSS11D	0	0.00474078	na	0.00474078	0	0	0.00948155	0
ENSG00000163288	GABRB1	0	0.00467068	na	0.00467068	0	0	0.00934137	0
ENSG00000181291	TMEM132E	0	0.00461135	na	0.00461135	0	0	0.0092227	0
ENSG00000142623	PADI1	0	0.00456432	na	0.00456432	0	0	0.00912865	0
ENSG00000166947	EPB42	0	0.00454804	na	0.00454804	0	0	0.00526227	0.00383381
ENSG00000075673	ATP12A	0	0.00453756	na	0.00453756	0	0	0.00450428	0.00457085
ENSG00000204618	RNF39	0	0.00453491	na	0.00453491	0	0	0	0.00906981
ENSG00000189409	MMP23B	0	0.00452889	na	0.00452889	0	0	0	0.00905777
ENSG00000278195	SSTR3	0	0.00449098	na	0.00449098	0	0	0	0.00898195
ENSG00000277494	GPIHBP1	0	0.00444867	na	0.00444867	0	0	0	0.00889733
ENSG00000186377	CYP4X1	0	0.00439146	na	0.00439146	0	0	0	0.00878292
ENSG00000138755	CXCL9	0	0.0043892	na	0.0043892	0	0	0.0087784	0
ENSG00000149043	SYT8	0	0.0043433	na	0.0043433	0	0	0	0.0086866
ENSG00000139865	TTC6	0	0.00433015	na	0.00433015	0	0	0.00492484	0.00373547
ENSG00000160862	AZGP1	0	0.00431956	na	0.00431956	0	0	0.00863912	0
ENSG00000173175	ADCY5	0	0.00426689	na	0.00426689	0	0	0.00252213	0.00601166
ENSG00000141946	ZIM3	0	0.0042594	na	0.0042594	0	0	0.00851879	0
ENSG00000156222	SLC28A1	0	0.00425717	na	0.00425717	0	0	0.00851434	0
ENSG00000115263	GCG	0	0.00425298	na	0.00425298	0	0	0	0.00850595
ENSG00000187258	NPSR1	0	0.0042396	na	0.0042396	0	0	0.0084792	0
ENSG00000119888	EPCAM	0	0.00418748	na	0.00418748	0	0	0	0.00837496
ENSG00000143627	PKLR	0	0.0041604	na	0.0041604	0	0	0	0.0083208
ENSG00000197057	DTHD1	0	0.00415041	na	0.00415041	0	0	0.00830081	0
ENSG00000145864	GABRB2	0	0.00414657	na	0.00414657	0	0	0.00427308	0.00402005
ENSG00000169402	RSPH10B2	0	0.00412426	na	0.00412426	0	0	0.00824852	0
ENSG00000175426	PCSK1	0	0.00410136	na	0.00410136	0	0	0	0.00820272
ENSG00000162267	ITIH3	0	0.00406229	na	0.00406229	0	0	0.00812458	0
ENSG00000185245	GP1BA	0	0.00405912	na	0.00405912	0	0	0	0.00811824
ENSG00000105605	CACNG7	0	0.00404882	na	0.00404882	0	0	0.00809764	0
ENSG00000153283	CD96	0	0.00404668	na	0.00404668	0	0	0	0.00809337
ENSG00000135917	SLC19A3	0	0.00401007	na	0.00401007	0	0	0	0.00802014
ENSG00000124469	CEACAM8	0	0.00400448	na	0.00400448	0	0	0	0.00800897
ENSG00000198574	SH2D1B	0	0.00400051	na	0.00400051	0	0	0.00800103	0
ENSG00000183671	GPR1	0	0.00400024	na	0.00400024	0	0	0.00800049	0
ENSG00000164411	GJB7	0	0.00399118	na	0.00399118	0	0	0	0.00798236
ENSG00000122254	HS3ST2	0	0.00395169	na	0.00395169	0	0	0.00790338	0
ENSG00000256671	LIMS4	0	0.00393738	na	0.00393738	0	0	0	0.00787477
ENSG00000108839	ALOX12	0	0.00393507	na	0.00393507	0	0	0	0.00787015
ENSG00000271079	CTAGE15	0	0.00392418	na	0.00392418	0	0	0.00784836	0
ENSG00000134240	HMGCS2	0	0.00390982	na	0.00390982	0	0	0	0.00781964
ENSG00000111341	MGP	0	0.00390078	na	0.00390078	0	0	0	0.00780156
ENSG00000166676	TVP23A	0	0.00386875	na	0.00386875	0	0	0	0.0077375
ENSG00000142224	IL19	0	0.00386703	na	0.00386703	0	0	0.00773406	0
ENSG00000102230	PCYT1B	0	0.00384692	na	0.00384692	0	0	0	0.00769385
ENSG00000102024	PLS3	0	0.00380974	na	0.00380974	0	0	0.00761947	0
ENSG00000282815	TEX13C	0	0.00374989	na	0.00374989	0	0	0.00348979	0.00400999
ENSG00000137561	TTPA	0	0.00372132	na	0.00372132	0	0	0	0.00744265
ENSG00000120549	KIAA1217	0	0.00370285	na	0.00370285	0	0	0.00542831	0.00197739
ENSG00000112038	OPRM1	0	0.00368924	na	0.00368924	0	0	0.00737849	0
ENSG00000171864	PRND	0	0.00368491	na	0.00368491	0	0	0	0.00736982
ENSG00000139200	PIANP	0	0.00368231	na	0.00368231	0	0	0.00736461	0
ENSG00000124343	XG	0	0.00365964	na	0.00365964	0	0	0	0.00731929
ENSG00000173124	ACSM6	0	0.00363927	na	0.00363927	0	0	0.00727855	0
ENSG00000135697	BCO1	0	0.00351336	na	0.00351336	0	0	0	0.00702673
ENSG00000145198	VWA5B2	0	0.0035086	na	0.0035086	0	0	0	0.0070172
ENSG00000163064	EN1	0	0.00348307	na	0.00348307	0	0	0.00696614	0
ENSG00000164344	KLKB1	0	0.00345934	na	0.00345934	0	0	0	0.00691869
ENSG00000145075	CCDC39	0	0.00336716	na	0.00336716	0	0	0.00267554	0.00405877
ENSG00000171954	CYP4F22	0	0.00336242	na	0.00336242	0	0	0.00672484	0
ENSG00000147614	ATP6V0D2	0	0.00333958	na	0.00333958	0	0	0	0.00667917
ENSG00000143858	SYT2	0	0.00333294	na	0.00333294	0	0	0.00264836	0.00401752
ENSG00000120457	KCNJ5	0	0.00329093	na	0.00329093	0	0	0.00658186	0
ENSG00000188517	COL25A1	0	0.0032716	na	0.0032716	0	0	0.00654319	0
ENSG00000188171	ZNF626	0	0.00324236	na	0.00324236	0	0	0	0.00648471
ENSG00000168032	ENTPD3	0	0.00323683	na	0.00323683	0	0	0.00647366	0
ENSG00000155816	FMN2	0	0.00322281	na	0.00322281	0	0	0	0.00644562
ENSG00000133980	VRTN	0	0.00321906	na	0.00321906	0	0	0.00643812	0
ENSG00000197721	CR1L	0	0.00321179	na	0.00321179	0	0	0	0.00642358
ENSG00000187492	CDHR4	0	0.00320957	na	0.00320957	0	0	0	0.00641913
ENSG00000137968	SLC44A5	0	0.00319166	na	0.00319166	0	0	0	0.00638333
ENSG00000115705	TPO	0	0.00318431	na	0.00318431	0	0	0	0.00636862
ENSG00000103316	CRYM	0	0.00317991	na	0.00317991	0	0	0.00635982	0
ENSG00000135702	CHST5	0	0.00317527	na	0.00317527	0	0	0.00635055	0
ENSG00000007216	SLC13A2	0	0.0031666	na	0.0031666	0	0	0.00633319	0
ENSG00000080573	COL5A3	0	0.00316588	na	0.00316588	0	0	0.00633175	0
ENSG00000170615	SLC26A5	0	0.003164	na	0.003164	0	0	0	0.006328
ENSG00000265107	GJA5	0	0.00312702	na	0.00312702	0	0	0	0.00625404
ENSG00000141527	CARD14	0	0.00312136	na	0.00312136	0	0	0.0038051	0.00243762
ENSG00000166862	CACNG2	0	0.00311791	na	0.00311791	0	0	0	0.00623582
ENSG00000168418	KCNG4	0	0.00311779	na	0.00311779	0	0	0	0.00623558
ENSG00000168447	SCNN1B	0	0.00306953	na	0.00306953	0	0	0.00613906	0
ENSG00000171877	FRMD5	0	0.00304267	na	0.00304267	0	0	0.00608533	0
ENSG00000147697	GSDMC	0	0.00303007	na	0.00303007	0	0	0.00606015	0
ENSG00000133105	RXFP2	0	0.00302867	na	0.00302867	0	0	0	0.00605733
ENSG00000183840	GPR39	0	0.00301607	na	0.00301607	0	0	0	0.00603215
ENSG00000227471	AKR1B15	0	0.00300872	na	0.00300872	0	0	0.00601744	0
ENSG00000198865	CCDC152	0	0.00297739	na	0.00297739	0	0	0.00595479	0
ENSG00000114948	ADAM23	0	0.0029755	na	0.0029755	0	0	0.00276911	0.00318188
ENSG00000170374	SP7	0	0.0029736	na	0.0029736	0	0	0.00594719	0
ENSG00000168619	ADAM18	0	0.00292534	na	0.00292534	0	0	0.00585069	0
ENSG00000112541	PDE10A	0	0.00292187	na	0.00292187	0	0	0	0.00584374
ENSG00000006377	DLX6	0	0.00290055	na	0.00290055	0	0	0	0.0058011
ENSG00000162493	PDPN	0	0.00288234	na	0.00288234	0	0	0.00576468	0
ENSG00000118257	NRP2	0	0.00287973	na	0.00287973	0	0	0.00422163	0.00153783
ENSG00000189325	C6orf222	0	0.00285997	na	0.00285997	0	0	0	0.00571993
ENSG00000198768	APCDD1L	0	0.00283852	na	0.00283852	0	0	0	0.00567704
ENSG00000009724	MASP2	0	0.00282908	na	0.00282908	0	0	0	0.00565816
ENSG00000125848	FLRT3	0	0.00282581	na	0.00282581	0	0	0.00565162	0
ENSG00000206432	TMEM200C	0	0.00282121	na	0.00282121	0	0	0.00564241	0
ENSG00000099834	CDHR5	0	0.00281227	na	0.00281227	0	0	0	0.00562454
ENSG00000175311	ANKS4B	0	0.00276342	na	0.00276342	0	0	0	0.00552684
ENSG00000163092	XIRP2	0	0.00272895	na	0.00272895	0	0	0	0.0054579
ENSG00000167588	GPD1	0	0.00272688	na	0.00272688	0	0	0.00545375	0
ENSG00000187510	PLEKHG7	0	0.00272434	na	0.00272434	0	0	0	0.00544869
ENSG00000138193	PLCE1	0	0.00270499	na	0.00270499	0	0	0.00540997	0
ENSG00000159650	UROC1	0	0.00267054	na	0.00267054	0	0	0.00534109	0
ENSG00000115592	PRKAG3	0	0.00266654	na	0.00266654	0	0	0	0.00533308
ENSG00000176160	HSF5	0	0.00266046	na	0.00266046	0	0	0	0.00532092
ENSG00000273274	ZBTB8B	0	0.00265	na	0.00265	0	0	0.0053	0
ENSG00000198889	DCAF12L1	0	0.00262869	na	0.00262869	0	0	0.00525739	0
ENSG00000163145	C1QTNF7	0	0.00262689	na	0.00262689	0	0	0	0.00525379
ENSG00000188676	IDO2	0	0.00262342	na	0.00262342	0	0	0	0.00524685
ENSG00000146147	MLIP	0	0.00261973	na	0.00261973	0	0	0.00243802	0.00280144
ENSG00000196350	ZNF729	0	0.00261848	na	0.00261848	0	0	0.00523696	0
ENSG00000112175	BMP5	0	0.0026048	na	0.0026048	0	0	0	0.00520959
ENSG00000141748	ARL5C	0	0.00260101	na	0.00260101	0	0	0.00520201	0
ENSG00000269437	NXF2B	0	0.00258635	na	0.00258635	0	0	0.0051727	0
ENSG00000241322	CDRT1	0	0.00253919	na	0.00253919	0	0	0.00507838	0
ENSG00000196335	STK31	0	0.00252565	na	0.00252565	0	0	0.00505131	0
ENSG00000169085	C8orf46	0	0.00252513	na	0.00252513	0	0	0	0.00505026
ENSG00000106113	CRHR2	0	0.00252313	na	0.00252313	0	0	0.00504626	0
ENSG00000163395	IGFN1	0	0.00251366	na	0.00251366	0	0	0	0.00502733
ENSG00000142515	KLK3	0	0.00251315	na	0.00251315	0	0	0.0050263	0
ENSG00000167767	KRT80	0	0.00250183	na	0.00250183	0	0	0	0.00500366
ENSG00000167992	VWCE	0	0.00246746	na	0.00246746	0	0	0.00493492	0
ENSG00000088386	SLC15A1	0	0.00245567	na	0.00245567	0	0	0	0.00491133
ENSG00000117595	IRF6	0	0.00244688	na	0.00244688	0	0	0.00489376	0
ENSG00000183098	GPC6	0	0.00241437	na	0.00241437	0	0	0.00482873	0
ENSG00000184368	MAP7D2	0	0.00241048	na	0.00241048	0	0	0.00482096	0
ENSG00000256229	ZNF486	0	0.00238251	na	0.00238251	0	0	0	0.00476501
ENSG00000148604	RGR	0	0.00236188	na	0.00236188	0	0	0	0.00472375
ENSG00000112796	ENPP5	0	0.00235744	na	0.00235744	0	0	0.00471489	0
ENSG00000215218	UBE2QL1	0	0.0023516	na	0.0023516	0	0	0	0.0047032
ENSG00000138771	SHROOM3	0	0.00232892	na	0.00232892	0	0	0	0.00465785
ENSG00000101203	COL20A1	0	0.00232813	na	0.00232813	0	0	0.00198341	0.00267285
ENSG00000169836	TACR3	0	0.00231723	na	0.00231723	0	0	0	0.00463445
ENSG00000111816	FRK	0	0.00231643	na	0.00231643	0	0	0	0.00463285
ENSG00000203697	CAPN8	0	0.00231633	na	0.00231633	0	0	0.00463267	0
ENSG00000130035	GALNT8	0	0.00228538	na	0.00228538	0	0	0.00220501	0.00236575
ENSG00000173068	BNC2	0	0.00228255	na	0.00228255	0	0	0.0045651	0
ENSG00000169862	CTNND2	0	0.00227541	na	0.00227541	0	0	0.00455081	0
ENSG00000103034	NDRG4	0	0.0022581	na	0.0022581	0	0	0	0.00451619
ENSG00000154133	ROBO4	0	0.00222041	na	0.00222041	0	0	0	0.00444081
ENSG00000177103	DSCAML1	0	0.00221977	na	0.00221977	0	0	0	0.00443955
ENSG00000107518	ATRNL1	0	0.00221741	na	0.00221741	0	0	0.00443482	0
ENSG00000174059	CD34	0	0.00217808	na	0.00217808	0	0	0.00242747	0.00192868
ENSG00000154493	C10orf90	0	0.00215732	na	0.00215732	0	0	0	0.00431463
ENSG00000166448	TMEM130	0	0.0021454	na	0.0021454	0	0	0.0042908	0
ENSG00000187021	PNLIPRP1	0	0.00214297	na	0.00214297	0	0	0.00428593	0
ENSG00000185666	SYN3	0	0.00214153	na	0.00214153	0	0	0	0.00428306
ENSG00000149403	GRIK4	0	0.00209359	na	0.00209359	0	0	0.00418719	0
ENSG00000112936	C7	0	0.00208538	na	0.00208538	0	0	0	0.00417075
ENSG00000166069	TMCO5A	0	0.00205005	na	0.00205005	0	0	0	0.0041001
ENSG00000152208	GRID2	0	0.00204355	na	0.00204355	0	0	0	0.00408709
ENSG00000082438	COBLL1	0	0.00203606	na	0.00203606	0	0	0	0.00407213
ENSG00000082126	MPP4	0	0.00203168	na	0.00203168	0	0	0	0.00406336
ENSG00000135373	EHF	0	0.00202696	na	0.00202696	0	0	0.00405392	0
ENSG00000164106	SCRG1	0	0.00201686	na	0.00201686	0	0	0	0.00403372
ENSG00000136574	GATA4	0	0.00200095	na	0.00200095	0	0	0.00400191	0
ENSG00000186204	CYP4F12	0	0.00199679	na	0.00199679	0	0	0	0.00399358
ENSG00000176641	RNF152	0	0.00197929	na	0.00197929	0	0	0.00190968	0.00204889
ENSG00000109832	DDX25	0	0.00195073	na	0.00195073	0	0	0.00390147	0
ENSG00000155886	SLC24A2	0	0.0019292	na	0.0019292	0	0	0.00198806	0.00187034
ENSG00000019505	SYT13	0	0.00187165	na	0.00187165	0	0	0	0.00374331
ENSG00000017427	IGF1	0	0.00181352	na	0.00181352	0	0	0	0.00362704
ENSG00000092054	MYH7	0	0.0017879	na	0.0017879	0	0	0	0.00357581
ENSG00000132972	RNF17	0	0.00177565	na	0.00177565	0	0	0.0035513	0
ENSG00000104888	SLC17A7	0	0.00175424	na	0.00175424	0	0	0.00350848	0
ENSG00000133256	PDE6B	0	0.00174798	na	0.00174798	0	0	0	0.00349597
ENSG00000272916	NDST2	0	0.00172777	na	0.00172777	0	0	0.00345553	0
ENSG00000134121	CHL1	0	0.00172253	na	0.00172253	0	0	0	0.00344505
ENSG00000174963	ZIC4	0	0.00171171	na	0.00171171	0	0	0.00342342	0
ENSG00000140297	GCNT3	0	0.00168077	na	0.00168077	0	0	0.00336153	0
ENSG00000132297	HHLA1	0	0.00167575	na	0.00167575	0	0	0.00335151	0
ENSG00000083307	GRHL2	0	0.00167522	na	0.00167522	0	0	0	0.00335045
ENSG00000171962	DRC3	0	0.00164026	na	0.00164026	0	0	0	0.00328053
ENSG00000146285	SCML4	0	0.00163835	na	0.00163835	0	0	0	0.0032767
ENSG00000111218	PRMT8	0	0.00163801	na	0.00163801	0	0	0	0.00327603
ENSG00000171303	KCNK3	0	0.00160758	na	0.00160758	0	0	0.00321517	0
ENSG00000112280	COL9A1	0	0.00160599	na	0.00160599	0	0	0.00321198	0
ENSG00000102383	ZDHHC15	0	0.00159706	na	0.00159706	0	0	0	0.00319411
ENSG00000215018	COL28A1	0	0.00159363	na	0.00159363	0	0	0	0.00318727
ENSG00000144644	GADL1	0	0.00159052	na	0.00159052	0	0	0.00318104	0
ENSG00000116117	PARD3B	0	0.00150415	na	0.00150415	0	0	0	0.00300831
ENSG00000127831	VIL1	0	0.00148759	na	0.00148759	0	0	0.00297519	0
ENSG00000138347	MYPN	0	0.0014581	na	0.0014581	0	0	0.00291619	0
ENSG00000147642	SYBU	0	0.00145436	na	0.00145436	0	0	0.00290872	0
ENSG00000154099	DNAAF1	0	0.00139945	na	0.00139945	0	0	0	0.0027989
ENSG00000116106	EPHA4	0	0.00139638	na	0.00139638	0	0	0.00279276	0
ENSG00000189367	KIAA0408	0	0.00138387	na	0.00138387	0	0	0	0.00276774
ENSG00000197410	DCHS2	0	0.00137454	na	0.00137454	0	0	0	0.00274908
ENSG00000206199	ANKUB1	0	0.00135957	na	0.00135957	0	0	0.00271914	0
ENSG00000112782	CLIC5	0	0.00133671	na	0.00133671	0	0	0	0.00267343
ENSG00000099260	PALMD	0	0.00132011	na	0.00132011	0	0	0.00264021	0
ENSG00000060709	RIMBP2	0	0.00131085	na	0.00131085	0	0	0	0.0026217
ENSG00000183317	EPHA10	0	0.0013107	na	0.0013107	0	0	0.0026214	0
ENSG00000153246	PLA2R1	0	0.00130913	na	0.00130913	0	0	0	0.00261826
ENSG00000082175	PGR	0	0.00130848	na	0.00130848	0	0	0.00129888	0.00131808
ENSG00000100142	POLR2F	0	0.00126246	na	0.00126246	0	0	0.00252492	0
ENSG00000171587	DSCAM	0	0.00122983	na	0.00122983	0	0	0.00245966	0
ENSG00000187398	LUZP2	0	0.00119176	na	0.00119176	0	0	0	0.00238352
ENSG00000145451	GLRA3	0	0.00118103	na	0.00118103	0	0	0.00236206	0
ENSG00000168959	GRM5	0	0.00117268	na	0.00117268	0	0	0	0.00234535
ENSG00000178965	ERICH3	0	0.00116362	na	0.00116362	0	0	0	0.00232724
ENSG00000157551	KCNJ15	0	0.00111873	na	0.00111873	0	0	0.00223745	0
ENSG00000147488	ST18	0	0.00101875	na	0.00101875	0	0	0.0020375	0
ENSG00000185046	ANKS1B	0	0.000984616	na	0.000984616	0	0	0.00196923	0
ENSG00000164796	CSMD3	0	0.000972821	na	0.000972821	0	0	0.00194564	0
ENSG00000198300	PEG3	0	0.000958206	na	0.000958206	0	0	0	0.00191641
ENSG00000170160	CCDC144A	0	0.000942057	na	0.000942057	0	0	0	0.00188411
ENSG00000110427	KIAA1549L	0	0.000920336	na	0.000920336	0	0	0	0.00184067
ENSG00000206538	VGLL3	0	0.000916981	na	0.000916981	0	0	0.00183396	0
ENSG00000130508	PXDN	0	0.000888692	na	0.000888692	0	0	0	0.00177738
ENSG00000156920	ADGRG4	0	0.000882494	na	0.000882494	0	0	0	0.00176499
ENSG00000179915	NRXN1	0	0.000846559	na	0.000846559	0	0	0	0.00169312
ENSG00000146122	DAAM2	0	0.000783624	na	0.000783624	0	0	0	0.00156725
ENSG00000183454	GRIN2A	0	0.000670187	na	0.000670187	0	0	0.00134037	0
ENSG00000105855	ITGB8	0	0.000586582	na	0.000586582	0	0	0	0.00117316
ENSG00000060566	CREB3L3	0.0037536	0.693106	184.651	0.689352	0	0.0075072	0.628715	0.757497
ENSG00000168843	FSTL5	0.0231773	3.35336	144.683	3.33018	0.0296384	0.0167162	3.37016	3.33656
ENSG00000159339	PADI4	0.0156964	1.41997	90.4646	1.40427	0.0313928	0	1.55921	1.28072
ENSG00000161905	ALOX15	0.013734	1.18572	86.3346	1.17198	0.00657429	0.0208936	1.09153	1.2799
ENSG00000163017	ACTG2	0.00297473	0.256102	86.0925	0.253127	0	0.00594946	0.344202	0.168002
ENSG00000138136	LBX1	0.0249686	1.62577	65.1127	1.6008	0.0283977	0.0215395	1.44105	1.81049
ENSG00000240583	AQP1	0.00664812	0.335914	50.5278	0.329266	0	0.0132962	0.362273	0.309556
ENSG00000012124	CD22	0.00181445	0.0903271	49.7821	0.0885127	0.0036289	0	0.0896645	0.0909897
ENSG00000062038	CDH3	0.0105284	0.47959	45.5522	0.469061	0.0101491	0.0109077	0.570955	0.388225
ENSG00000128052	KDR	0.020268	0.876407	43.2408	0.856139	0.00979272	0.0307433	0.781977	0.970837
ENSG00000183631	PRR32	0.0178216	0.754655	42.3449	0.736833	0.0171796	0.0184637	0.890169	0.61914
ENSG00000197632	SERPINB2	0.0168467	0.702154	41.6791	0.685307	0.00743482	0.0262585	0.529716	0.874592
ENSG00000109158	GABRA4	0.0451633	1.64644	36.4552	1.60127	0.0322963	0.0580303	1.34259	1.95029
ENSG00000163221	S100A12	0.932435	33.1954	35.6008	32.263	1.12014	0.744731	33.1684	33.2225
ENSG00000138622	HCN4	0.00286898	0.101633	35.4246	0.0987636	0.00295651	0.00278145	0.106487	0.0967778
ENSG00000163032	VSNL1	0.00591531	0.202202	34.1828	0.196286	0.0118306	0	0.234897	0.169507
ENSG00000092969	TGFB2	0.026859	0.898641	33.4577	0.871782	0.0452669	0.00845115	0.968839	0.828444
ENSG00000166106	ADAMTS15	0.0244142	0.80772	33.084	0.783306	0.0153597	0.0334688	0.602443	1.013
ENSG00000182667	NTM	0.00210839	0.0696576	33.0383	0.0675492	0.00421677	0	0.0528689	0.0864463
ENSG00000117425	PTCH2	0.00199925	0.0658838	32.9542	0.0638846	0.00399851	0	0.0634082	0.0683594
ENSG00000135447	PPP1R1A	0.0320801	1.02313	31.893	0.991049	0.0203955	0.0437646	0.908782	1.13748
ENSG00000164841	TMEM74	0.00349397	0.105099	30.0802	0.101605	0.00698793	0	0.0891508	0.121048
ENSG00000133401	PDZD2	0.00274782	0.0814272	29.6333	0.0786794	0.00404613	0.00144952	0.0758742	0.0869802
ENSG00000027644	INSRR	0.00418931	0.122864	29.328	0.118675	0.00837862	0	0.113168	0.132561
ENSG00000118113	MMP8	0.0116972	0.331393	28.331	0.319696	0.00633099	0.0170633	0.377538	0.285248
ENSG00000039139	DNAH5	0.000648548	0.0181001	27.9086	0.0174515	0	0.0012971	0.00992091	0.0262793
ENSG00000168913	ENHO	0.243099	6.6416	27.3205	6.3985	0.375249	0.11095	7.75316	5.53004
ENSG00000172379	ARNT2	0.0506916	1.36946	27.0155	1.31877	0.0339784	0.0674048	1.03345	1.70547
ENSG00000186529	CYP4F3	0.00652071	0.17294	26.5216	0.166419	0.00606842	0.006973	0.122674	0.223205
ENSG00000162407	PLPP3	0.0106676	0.28047	26.2917	0.269802	0.012868	0.00846722	0.249816	0.311124
ENSG00000196917	HCAR1	0.00489031	0.125858	25.7362	0.120968	0.00978062	0	0.136113	0.115603
ENSG00000136052	SLC41A2	0.00651685	0.159761	24.515	0.153244	0.0130337	0	0.141901	0.17762
ENSG00000179300	ZCCHC5	0.0169581	0.415258	24.4873	0.3983	0.00856246	0.0253537	0.355127	0.475389
ENSG00000117091	CD48	0.15946	3.80763	23.8783	3.64817	0.177719	0.141201	3.87594	3.73932
ENSG00000170956	CEACAM3	0.00353343	0.0835273	23.6392	0.0799939	0.00706686	0	0.0808204	0.0862342
ENSG00000214787	MS4A4E	0.00685804	0.15856	23.1202	0.151702	0.0137161	0	0.0926296	0.22449
ENSG00000137491	SLCO2B1	0.001081	0.0243619	22.5364	0.0232809	0	0.002162	0.0212625	0.0274613
ENSG00000076356	PLXNA2	0.0043634	0.0982087	22.5074	0.0938453	0	0.00872681	0.0796037	0.116814
ENSG00000073754	CD5L	0.00455596	0.102374	22.4704	0.0978181	0	0.00911192	0.130345	0.0744028
ENSG00000158714	SLAMF8	0.0763483	1.69092	22.1474	1.61457	0.0855928	0.0671038	1.66186	1.71998
ENSG00000168878	SFTPB	0.00464858	0.101598	21.8557	0.0969495	0.00432615	0.00497102	0.0954037	0.107792
ENSG00000111319	SCNN1A	0.00190426	0.0412379	21.6556	0.0393336	0	0.00380852	0.0306453	0.0518304
ENSG00000179168	GGN	0.00431069	0.0932653	21.6358	0.0889546	0	0.00862138	0.0588959	0.127635
ENSG00000198216	CACNA1E	0.0145684	0.311561	21.386	0.296992	0.01443	0.0147069	0.296414	0.326708
ENSG00000123700	KCNJ2	0.0299033	0.619902	20.7302	0.589998	0.0368161	0.0229905	0.523869	0.715935
ENSG00000074416	MGLL	0.237932	4.77628	20.0741	4.53835	0.239039	0.236825	4.7239	4.82866
ENSG00000181656	GPR88	0.00306068	0.0608503	19.8813	0.0577896	0.00612136	0	0.0482297	0.0734709
ENSG00000155659	VSIG4	0.1002	1.93041	19.2657	1.83021	0.0866189	0.113781	2.56469	1.29614
ENSG00000117228	GBP1	0.0224535	0.41944	18.6804	0.396987	0.0235031	0.0214039	0.323325	0.515555
ENSG00000078098	FAP	0.00155532	0.0289889	18.6385	0.0274336	0.00311065	0	0	0.0579779
ENSG00000163421	PROK2	0.156525	2.87223	18.35	2.71571	0.124119	0.18893	3.07554	2.66893
ENSG00000151067	CACNA1C	0.00422233	0.076172	18.0403	0.0719496	0.00736691	0.00107775	0.0634708	0.0888731
ENSG00000166979	EVA1C	0.00230924	0.041427	17.9396	0.0391177	0.00461849	0	0.0428523	0.0400017
ENSG00000169418	NPR1	0.0144731	0.24881	17.1912	0.234337	0.0164608	0.0124854	0.204477	0.293143
ENSG00000152767	FARP1	0.0166818	0.279659	16.7643	0.262977	0.0207364	0.0126273	0.278579	0.280739
ENSG00000125931	CITED1	0.00618859	0.102655	16.5877	0.0964662	0.0123772	0	0.152073	0.0532368
ENSG00000188042	ARL4C	0.0711096	1.1679	16.424	1.09679	0.0410432	0.101176	0.976294	1.35951
ENSG00000135709	KIAA0513	0.360424	5.88079	16.3163	5.52037	0.374691	0.346158	4.19827	7.56331
ENSG00000165682	CLEC1B	0.00276617	0.0443516	16.0336	0.0415854	0.00553235	0	0.0438241	0.0448792
ENSG00000011201	ANOS1	0.163248	2.60804	15.976	2.44479	0.154591	0.171905	2.44996	2.76613
ENSG00000168398	BDKRB2	0.00639443	0.0984202	15.3915	0.0920258	0.00616407	0.0066248	0.100381	0.0964593
ENSG00000136859	ANGPTL2	0.0336691	0.513989	15.2659	0.48032	0.0360134	0.0313248	0.511026	0.516953
ENSG00000124102	PI3	0.0175942	0.2679	15.2266	0.250306	0	0.0351884	0.222215	0.313585
ENSG00000173918	C1QTNF1	0.00209144	0.0317116	15.1626	0.0296202	0.00418288	0	0.0082836	0.0551397
ENSG00000214944	ARHGEF28	0.0089787	0.133432	14.861	0.124454	0.0125539	0.00540348	0.0988745	0.16799
ENSG00000177807	KCNJ10	0.00171775	0.0251209	14.6243	0.0234031	0	0.00343549	0.018315	0.0319268
ENSG00000161911	TREML1	0.00674579	0.0978819	14.5101	0.0911361	0.0134916	0	0.100868	0.0948955
ENSG00000134028	ADAMDEC1	0.0356293	0.515611	14.4715	0.479982	0.0384318	0.0328269	0.505307	0.525915
ENSG00000070748	CHAT	0.00389395	0.0550866	14.1467	0.0511926	0.00778791	0	0.0448474	0.0653257
ENSG00000049249	TNFRSF9	0.00189961	0.0266041	14.0051	0.0247045	0.00379921	0	0.0143253	0.0388829
ENSG00000146592	CREB5	0.00172214	0.0241032	13.996	0.022381	0.00344428	0	0.0239681	0.0242382
ENSG00000140090	SLC24A4	0.00592183	0.082602	13.9487	0.0766802	0.00850578	0.00333789	0.0629441	0.10226
ENSG00000178175	ZNF366	0.0159689	0.220278	13.7942	0.204309	0.0268801	0.00505768	0.211786	0.22877
ENSG00000127578	WFIKKN1	0.00432483	0.0595193	13.7622	0.0551944	0	0.00864966	0.0422065	0.076832
ENSG00000179363	TMEM31	0.0439402	0.604567	13.7589	0.560627	0.0299229	0.0579575	0.565613	0.643521
ENSG00000127863	TNFRSF19	0.0126866	0.1728	13.6207	0.160114	0.0165042	0.00886892	0.232119	0.113482
ENSG00000171051	FPR1	0.271224	3.69169	13.6112	3.42047	0.293681	0.248767	3.72883	3.65456
ENSG00000166507	NDST2	0.00644865	0.0876943	13.5989	0.0812457	0	0.0128973	0.138655	0.0367334
ENSG00000174038	C9orf131	0.00268426	0.0362695	13.5119	0.0335852	0.00536853	0	0.0113512	0.0611878
ENSG00000165474	GJB2	0.0127245	0.16999	13.3592	0.157265	0.0254491	0	0.134524	0.205456
ENSG00000066468	FGFR2	0.00136461	0.0178567	13.0856	0.0164921	0.00272921	0	0.00845439	0.0272589
ENSG00000161640	SIGLEC11	0.0169302	0.221111	13.0601	0.204181	0.0063989	0.0274615	0.228098	0.214124
ENSG00000003987	MTMR7	0.104475	1.3631	13.0472	1.25863	0.101938	0.107012	1.42289	1.30332
ENSG00000125355	TMEM255A	0.026369	0.343518	13.0274	0.317149	0.0260553	0.0266826	0.320322	0.366715
ENSG00000130300	PLVAP	0.00446601	0.0580033	12.9877	0.0535373	0	0.00893202	0.0404633	0.0755434
ENSG00000101280	ANGPT4	0.0266059	0.345535	12.9872	0.318929	0.04364	0.0095718	0.248175	0.442895
ENSG00000187116	LILRA5	0.0732868	0.940602	12.8345	0.867315	0.0866403	0.0599333	1.02942	0.851788
ENSG00000060718	COL11A1	0.00783316	0.0999163	12.7556	0.0920832	0.0101903	0.005476	0.105603	0.0942292
ENSG00000128596	CCDC136	0.333972	4.22705	12.6569	3.89308	0.347679	0.320264	3.53794	4.91616
ENSG00000183134	PTGDR2	0.0685657	0.85851	12.521	0.789944	0.0695716	0.0675597	0.806538	0.910482
ENSG00000187474	FPR3	0.0115398	0.144425	12.5154	0.132886	0.00785853	0.0152212	0.029709	0.259142
ENSG00000018408	WWTR1	0.0586531	0.731842	12.4775	0.673189	0.0642121	0.0530942	0.746783	0.716901
ENSG00000143320	CRABP2	0.0101722	0.126704	12.4559	0.116532	0.0203444	0	0.0553738	0.198035
ENSG00000101916	TLR8	0.0420024	0.516477	12.2964	0.474475	0.0147275	0.0692773	0.497302	0.535653
ENSG00000100346	CACNA1I	0.000953869	0.0116676	12.2319	0.0107137	0	0.00190774	0.0172846	0.00605057
ENSG00000147255	IGSF1	0.159902	1.95472	12.2245	1.79482	0.145086	0.174718	1.82319	2.08626
ENSG00000129244	ATP1B2	0.00309886	0.0377867	12.1937	0.0346878	0	0.00619771	0.0326155	0.0429579
ENSG00000158270	COLEC12	0.00561801	0.06762	12.0363	0.062002	0.00851014	0.00272589	0.0799234	0.0553166
ENSG00000188266	HYKK	0.00634386	0.0760234	11.9838	0.0696795	0.00721511	0.00547262	0.0800919	0.0719549
ENSG00000004799	PDK4	0.0507669	0.607648	11.9694	0.556882	0.0778895	0.0236442	0.560617	0.65468
ENSG00000231852	CYP21A2	0.00351167	0.0417841	11.8986	0.0382724	0.00702333	0	0.0290086	0.0545595
ENSG00000263961	C1orf186	0.0351635	0.416361	11.8407	0.381198	0.050332	0.0199949	0.422399	0.410323
ENSG00000108691	CCL2	0.088849	1.04008	11.7062	0.951232	0.035222	0.142476	1.10429	0.975867
ENSG00000185105	MYADML2	0.0734347	0.855259	11.6465	0.781825	0.0647283	0.0821411	0.799667	0.910852
ENSG00000198785	GRIN3A	0.00246374	0.0285849	11.6023	0.0261212	0	0.00492747	0.0361186	0.0210513
ENSG00000122176	FMOD	0.0044308	0.0508646	11.4798	0.0464338	0	0.0088616	0.021487	0.0802421
ENSG00000171611	PTCRA	0.52148	5.95306	11.4157	5.43158	0.640601	0.40236	5.97842	5.92771
ENSG00000118946	PCDH17	0.0163295	0.1857	11.3721	0.169371	0.0134392	0.0192198	0.217035	0.154366
ENSG00000145358	DDIT4L	0.165881	1.8774	11.3178	1.71152	0.15264	0.179122	1.92353	1.83127
ENSG00000164850	GPER1	0.0181462	0.202538	11.1614	0.184391	0.00653805	0.0297544	0.228096	0.176979
ENSG00000163141	BNIPL	0.0185096	0.204178	11.0309	0.185668	0.0291791	0.00784004	0.269988	0.138368
ENSG00000074410	CA12	0.0128985	0.140584	10.8992	0.127686	0.0138819	0.0119151	0.131958	0.149211
ENSG00000171916	LGALS9C	0.00436201	0.0475234	10.8949	0.0431614	0.00449509	0.00422892	0.0607139	0.034333
ENSG00000168497	SDPR	0.00275325	0.0297198	10.7945	0.0269666	0.0055065	0	0.0202389	0.0392007
ENSG00000106772	PRUNE2	0.0114488	0.12282	10.7278	0.111371	0.0160389	0.00685872	0.124728	0.120912
ENSG00000156097	GPR61	0.00593474	0.0633457	10.6737	0.057411	0	0.0118695	0.046402	0.0802894
ENSG00000198286	CARD11	0.245751	2.60475	10.5992	2.359	0.255471	0.236031	2.7271	2.4824
ENSG00000144369	FAM171B	0.411837	4.34797	10.5575	3.93614	0.402853	0.420821	4.29994	4.39601
ENSG00000213221	DNLZ	0.00679697	0.0717425	10.5551	0.0649455	0.0135939	0	0.0841543	0.0593308
ENSG00000174460	ZCCHC12	0.0809328	0.847341	10.4697	0.766408	0.125993	0.0358727	1.09124	0.603446
ENSG00000167861	HID1	0.00164872	0.0172462	10.4604	0.0155975	0	0.00329743	0.0140632	0.0204292
ENSG00000129450	SIGLEC9	0.0079085	0.0825907	10.4433	0.0746822	0.00881405	0.00700295	0.0879641	0.0772173
ENSG00000002933	TMEM176A	0.0355818	0.367524	10.329	0.331942	0.0307124	0.0404513	0.366427	0.368622
ENSG00000257446	ZNF878	0.0327868	0.338552	10.3259	0.305765	0.054035	0.0115386	0.405978	0.271126
ENSG00000077984	CST7	0.281013	2.89692	10.3088	2.61591	0.409076	0.15295	3.10014	2.6937
ENSG00000128268	MGAT3	0.136494	1.39278	10.204	1.25628	0.101087	0.1719	1.31056	1.475
ENSG00000159189	C1QC	0.0163041	0.16607	10.1858	0.149766	0.0326081	0	0.133187	0.198952
ENSG00000275395	FCGBP	0.00461107	0.0469031	10.1718	0.042292	0.00742314	0.00179901	0.0437339	0.0500723
ENSG00000188015	S100A3	0.015357	0.155444	10.122	0.140087	0.030714	0	0.23533	0.0755586
ENSG00000165272	AQP3	1.17242	11.6576	9.94322	10.4852	1.24245	1.10238	9.30974	14.0054
ENSG00000188158	NHS	0.0196249	0.193324	9.85095	0.173699	0.0199682	0.0192815	0.172017	0.21463
ENSG00000163464	CXCR1	0.0091131	0.0891135	9.77862	0.0800004	0.0182262	0	0.0884598	0.0897672
ENSG00000155926	SLA	0.879114	8.5824	9.76256	7.70329	0.873985	0.884243	8.46641	8.69839
ENSG00000241404	EGFL8	0.00974777	0.0938991	9.63288	0.0841513	0.00830444	0.0111911	0.047487	0.140311
ENSG00000187559	FOXD4L3	0.0043601	0.0418916	9.60796	0.0375315	0.0087202	0	0.0320508	0.0517325
ENSG00000179909	ZNF154	0.00195859	0.0188061	9.60183	0.0168475	0.00391718	0	0.0071079	0.0305043
ENSG00000171115	GIMAP8	0.00260109	0.0249567	9.59469	0.0223556	0.00520218	0	0.0254978	0.0244155
ENSG00000138795	LEF1	0.0403134	0.383199	9.50551	0.342886	0.0609509	0.0196759	0.230423	0.535976
ENSG00000161643	SIGLEC16	0.0191656	0.180155	9.39993	0.16099	0	0.0383312	0.13448	0.225831
ENSG00000138640	FAM13A	0.0117472	0.110007	9.36453	0.09826	0.0182012	0.0052933	0.120101	0.0999132
ENSG00000257017	HP	0.156437	1.45819	9.3213	1.30176	0.18038	0.132493	1.43258	1.4838
ENSG00000086548	CEACAM6	2.56527	23.604	9.20137	21.0388	2.64807	2.48247	24.0657	23.1423
ENSG00000102010	BMX	0.0290902	0.267596	9.19881	0.238505	0.0214942	0.0366862	0.232671	0.30252
ENSG00000124491	F13A1	0.0225467	0.207306	9.19452	0.184759	0.0189557	0.0261376	0.167211	0.247401
ENSG00000160801	PTH1R	0.00368088	0.0337201	9.16089	0.0300392	0	0.00736175	0.030993	0.0364472
ENSG00000160161	CILP2	0.118469	1.07836	9.10242	0.959888	0.107829	0.12911	1.09782	1.05889
ENSG00000168477	TNXB	0.0537043	0.487549	9.0784	0.433845	0.058065	0.0493436	0.553756	0.421342
ENSG00000106128	GHRHR	0.00710961	0.0642911	9.04285	0.0571815	0.0142192	0	0.047036	0.0815463
ENSG00000158164	TMSB15A	0.0614696	0.550539	8.95628	0.489069	0.0935898	0.0293493	0.38625	0.714827
ENSG00000106328	FSCN3	0.00352728	0.0313563	8.88965	0.0278291	0.00705457	0	0.0311263	0.0315864
ENSG00000134817	APLNR	0.00303282	0.0269607	8.88965	0.0239279	0.00606565	0	0.026763	0.0271585
ENSG00000223572	CKMT1A	0.0276497	0.245414	8.87582	0.217764	0.0407138	0.0145856	0.291327	0.199501
ENSG00000143546	S100A8	161.72	1428.8	8.83505	1267.08	195.993	127.447	1688.39	1169.21
ENSG00000132854	KANK4	0.00344286	0.0302855	8.7966	0.0268426	0	0.00688572	0.0350925	0.0254785
ENSG00000187037	GPR141	0.0847977	0.743908	8.77274	0.65911	0.0739435	0.0956519	0.832278	0.655538
ENSG00000102359	SRPX2	0.027718	0.242247	8.73972	0.214529	0.0131893	0.0422466	0.322056	0.162438
ENSG00000168509	HFE2	0.00422475	0.0368555	8.72372	0.0326308	0.0084495	0	0.0174496	0.0562615
ENSG00000171004	HS6ST2	0.0261375	0.226458	8.66409	0.20032	0.0352205	0.0170546	0.137311	0.315605
ENSG00000186340	THBS2	0.0126495	0.108645	8.58888	0.0959959	0.00625543	0.0190437	0.11358	0.103711
ENSG00000125780	TGM3	1.12675	9.64648	8.56136	8.51973	1.26663	0.986866	8.71211	10.5808
ENSG00000166317	SYNPO2L	0.0122657	0.104591	8.52714	0.0923253	0.0118343	0.012697	0.117181	0.0920014
ENSG00000173338	KCNK7	0.00568793	0.0483405	8.49877	0.0426525	0.0113759	0	0.069686	0.0269949
ENSG00000184564	SLITRK6	0.00236578	0.0200204	8.46249	0.0176546	0	0.00473156	0.0302694	0.00977143
ENSG00000106927	AMBP	0.0143661	0.12072	8.40317	0.106354	0.00871165	0.0200205	0.117404	0.124036
ENSG00000204131	NHSL2	0.0709589	0.592718	8.35297	0.521759	0.0548209	0.087097	0.659861	0.525575
ENSG00000162594	IL23R	0.00322873	0.0269437	8.34498	0.0237149	0	0.00645746	0.0252076	0.0286797
ENSG00000108846	ABCC3	0.0147551	0.122596	8.30869	0.10784	0.0170009	0.0125093	0.127273	0.117919
ENSG00000180210	F2	0.00392314	0.0325286	8.29147	0.0286055	0.00784628	0	0.033521	0.0315361
ENSG00000115523	GNLY	0.035067	0.290658	8.28866	0.255591	0.0293397	0.0407943	0.252881	0.328436
ENSG00000213190	MLLT11	0.346853	2.86292	8.25401	2.51607	0.383653	0.310052	2.66413	3.06172
ENSG00000163485	ADORA1	0.0977688	0.804223	8.22577	0.706455	0.14277	0.0527672	0.746091	0.862356
ENSG00000178821	TMEM52	0.0381411	0.312571	8.19514	0.27443	0.0504499	0.0258323	0.365699	0.259443
ENSG00000129595	EPB41L4A	0.0155501	0.125506	8.07107	0.109956	0.014284	0.0168162	0.105704	0.145308
ENSG00000277481	PKD1L3	0.00195266	0.0157006	8.04062	0.0137479	0.00390531	0	0.0116009	0.0198003
ENSG00000163833	FBXO40	0.0121128	0.096883	7.99837	0.0847702	0.00339084	0.0208349	0.0983175	0.0954485
ENSG00000126861	OMG	0.00264578	0.0209583	7.92142	0.0183126	0	0.00529156	0	0.0419167
ENSG00000038945	MSR1	0.00139311	0.0109208	7.83913	0.00952765	0.00278622	0	0.0113802	0.0104613
ENSG00000144668	ITGA9	0.83777	6.56181	7.83247	5.72404	0.807314	0.868227	5.71845	7.40518
ENSG00000119121	TRPM6	0.0075145	0.0584803	7.78233	0.0509658	0.0118383	0.00319068	0.0502874	0.0666732
ENSG00000140022	STON2	0.0908674	0.705683	7.76607	0.614815	0.0586946	0.12304	0.572705	0.838661
ENSG00000180616	SSTR2	0.00433139	0.0334989	7.73399	0.0291675	0	0.00866278	0.051709	0.0152888
ENSG00000131018	SYNE1	0.00795365	0.06132	7.70967	0.0533663	0.01067	0.00523731	0.0543047	0.0683352
ENSG00000012223	LTF	0.00478072	0.036695	7.67563	0.0319143	0	0.00956144	0.0402537	0.0331363
ENSG00000183833	MAATS1	0.00314929	0.0241619	7.67216	0.0210126	0	0.00629859	0.0168939	0.0314299
ENSG00000166963	MAP1A	0.672919	5.10781	7.59052	4.43489	0.683858	0.66198	4.50923	5.70639
ENSG00000134042	MRO	0.00202524	0.0153693	7.58887	0.013344	0.00405047	0	0.0110246	0.0197139
ENSG00000239839	DEFA3	0.0688118	0.521015	7.5716	0.452204	0.0410259	0.0965977	0.6778	0.364231
ENSG00000276600	RAB7B	0.1892	1.43247	7.5712	1.24327	0.110857	0.267544	1.41941	1.44554
ENSG00000203710	CR1	0.290363	2.19713	7.56683	1.90677	0.302103	0.278624	2.13978	2.25448
ENSG00000158517	NCF1	3.38473	25.5272	7.54186	22.1425	3.80092	2.96855	23.4062	27.6482
ENSG00000171049	FPR2	0.687028	5.17157	7.52745	4.48454	0.844114	0.529942	5.89016	4.45298
ENSG00000145491	ROPN1L	0.0255909	0.191121	7.46835	0.165531	0.0339928	0.0171889	0.107811	0.274432
ENSG00000172000	ZNF556	0.298127	2.22437	7.46114	1.92624	0.282399	0.313854	2.66524	1.78349
ENSG00000116774	OLFML3	0.39117	2.91566	7.45368	2.52449	0.426305	0.356035	2.88973	2.94159
ENSG00000122641	INHBA	0.00376201	0.0279617	7.43265	0.0241997	0.00752403	0	0.0353311	0.0205923
ENSG00000243789	JMJD7	0.0113541	0.0842872	7.42352	0.0729331	0.0227081	0	0.113313	0.0552609
ENSG00000174944	P2RY14	0.00427226	0.0316578	7.41008	0.0273855	0	0.00854452	0.0149886	0.0483269
ENSG00000110042	DTX4	0.25608	1.8972	7.40861	1.64112	0.291849	0.220311	2.27864	1.51576
ENSG00000182583	VCX	0.132061	0.975068	7.38344	0.843007	0.207228	0.0568948	1.13991	0.810224
ENSG00000106178	CCL24	0.402122	2.96225	7.36655	2.56013	0.500526	0.303717	2.78689	3.13761
ENSG00000163220	S100A9	1060.86	7804.87	7.35709	6744.01	1213.23	908.499	7666.53	7943.21
ENSG00000132692	BCAN	0.00621384	0.0457138	7.35676	0.0394999	0.00407712	0.00835056	0.0472865	0.044141
ENSG00000133101	CCNA1	0.210654	1.54436	7.33124	1.3337	0.221228	0.20008	1.83324	1.25547
ENSG00000129422	MTUS1	0.187196	1.37162	7.32718	1.18442	0.244449	0.129944	1.41409	1.32915
ENSG00000088387	DOCK9	0.0123832	0.0902093	7.28482	0.0778261	0.00576935	0.018997	0.0844186	0.096
ENSG00000135074	ADAM19	0.00260959	0.0189683	7.26868	0.0163587	0.00521918	0	0.0181596	0.0197769
ENSG00000182329	KIAA2012	0.00111925	0.00809777	7.23496	0.00697851	0.00223851	0	0.00822757	0.00796797
ENSG00000101298	SNPH	0.0445404	0.32203	7.23007	0.27749	0.0315736	0.0575072	0.2859	0.35816
ENSG00000159618	ADGRG5	0.283426	2.03723	7.18787	1.7538	0.214608	0.352243	1.68861	2.38585
ENSG00000205592	MUC19	0.0035803	0.0257258	7.18537	0.0221455	0.00579713	0.00136346	0.0277313	0.0237202
ENSG00000162992	NEUROD1	0.0249011	0.178893	7.18415	0.153992	0.0377201	0.0120821	0.177125	0.180661
ENSG00000175564	UCP3	0.0190488	0.136792	7.18115	0.117744	0.0325863	0.00551132	0.104412	0.169173
ENSG00000141052	MYOCD	0.00113264	0.00813053	7.17842	0.0069979	0	0.00226527	0.0162611	0
ENSG00000147573	TRIM55	0.00353519	0.0253426	7.16867	0.0218074	0.00707038	0	0	0.0506852
ENSG00000165084	C8orf34	0.00103743	0.00740364	7.13655	0.00636621	0.00207485	0	0.00588294	0.00892434
ENSG00000171291	ZNF439	0.223097	1.57878	7.07667	1.35568	0.240205	0.205988	1.55017	1.60739
ENSG00000197181	PIWIL2	0.015155	0.107237	7.07602	0.0920821	0.0177629	0.0125471	0.0843714	0.130103
ENSG00000146700	SSC4D	0.135955	0.958369	7.04917	0.822414	0.120658	0.151251	1.29628	0.620459
ENSG00000196139	AKR1C3	0.0392367	0.275747	7.02778	0.23651	0.0424586	0.0360148	0.260154	0.29134
ENSG00000163686	ABHD6	0.245474	1.7071	6.95431	1.46163	0.250077	0.240871	1.80949	1.60471
ENSG00000101425	BPI	0.274419	1.90667	6.94804	1.63225	0.28675	0.262088	1.56881	2.24453
ENSG00000138678	GPAT3	0.469061	3.22093	6.86677	2.75187	0.427134	0.510988	2.67743	3.76444
ENSG00000002746	HECW1	0.00431935	0.0296532	6.8652	0.0253338	0.0057309	0.0029078	0.0290744	0.030232
ENSG00000133805	AMPD3	0.695366	4.74429	6.82273	4.04893	0.742689	0.648042	4.03926	5.44933
ENSG00000237289	CKMT1B	0.0378414	0.258064	6.81963	0.220223	0.0364781	0.0392047	0.297021	0.219108
ENSG00000234776	C11orf94	0.0408075	0.275403	6.74883	0.234596	0.0555056	0.0261095	0.187425	0.363382
ENSG00000157470	FAM81A	0.592175	3.99199	6.74124	3.39982	0.778257	0.406093	3.53823	4.44576
ENSG00000183246	RIMBP3C	0.0214281	0.144263	6.73242	0.122835	0.027579	0.0152773	0.200551	0.0879759
ENSG00000197635	DPP4	0.21436	1.43985	6.717	1.22549	0.239192	0.189528	1.0029	1.8768
ENSG00000106003	LFNG	0.523268	3.50436	6.69707	2.98109	0.607142	0.439394	4.03317	2.97555
ENSG00000120049	KCNIP2	0.0382261	0.255932	6.69521	0.217706	0.056629	0.0198233	0.258166	0.253698
ENSG00000153930	ANKFN1	0.0137758	0.0920627	6.68291	0.0782869	0.0192209	0.00833082	0.0667667	0.117359
ENSG00000122735	DNAI1	0.00309528	0.0206814	6.6816	0.0175861	0.00619056	0	0.011233	0.0301298
ENSG00000145626	UGT3A1	0.00128367	0.00857497	6.68005	0.0072913	0.00256734	0	0.00242644	0.0147235
ENSG00000134369	NAV1	0.105239	0.702258	6.67299	0.597019	0.111923	0.0985552	0.609791	0.794725
ENSG00000075429	CACNG5	0.0163003	0.108117	6.63284	0.0918168	0.0326006	0	0.0917346	0.1245
ENSG00000157992	KRTCAP3	0.0184678	0.122411	6.62835	0.103943	0.0146745	0.022261	0.0775692	0.167252
ENSG00000121966	CXCR4	3.63938	24.0667	6.61286	20.4273	3.4149	3.86386	29.7717	18.3617
ENSG00000115590	IL1R2	0.0219449	0.144879	6.60196	0.122935	0.0133995	0.0304903	0.127493	0.162266
ENSG00000140563	MCTP2	0.0318046	0.209703	6.59349	0.177899	0.027401	0.0362082	0.206458	0.212948
ENSG00000157554	ERG	0.00450711	0.0296743	6.58388	0.0251671	0.00614575	0.00286847	0.0265432	0.0328053
ENSG00000165092	ALDH1A1	0.0168851	0.111107	6.58018	0.0942219	0.0337702	0	0.175084	0.04713
ENSG00000128591	FLNC	1.25972	8.2812	6.57384	7.02148	1.45414	1.0653	7.22444	9.33795
ENSG00000157483	MYO1E	0.560101	3.67897	6.56841	3.11887	0.507679	0.612523	3.44724	3.91071
ENSG00000183722	LHFP	0.0370023	0.242825	6.56243	0.205823	0.0468067	0.0271979	0.176952	0.308698
ENSG00000166246	C16orf71	0.00859466	0.0562972	6.55025	0.0477025	0.0125996	0.00458971	0.0351046	0.0774898
ENSG00000128656	CHN1	0.0101218	0.0662363	6.5439	0.0561145	0.0120748	0.00816886	0.0515864	0.0808863
ENSG00000140459	CYP11A1	0.0520556	0.338564	6.5039	0.286509	0.04368	0.0604312	0.247697	0.429432
ENSG00000203867	RBM20	0.00142839	0.00927718	6.49486	0.00784879	0.00285677	0	0.00548367	0.0130707
ENSG00000082293	COL19A1	0.00777902	0.0502208	6.45592	0.0424418	0.00835647	0.00720158	0.0409519	0.0594897
ENSG00000181790	ADGRB1	0.135766	0.869484	6.40428	0.733718	0.127375	0.144158	0.873258	0.86571
ENSG00000197629	MPEG1	0.048662	0.311551	6.40236	0.262889	0.0384866	0.0588374	0.292403	0.3307
ENSG00000183742	MACC1	0.00774366	0.0492885	6.36501	0.0415448	0.00659707	0.00889025	0.0449093	0.0536677
ENSG00000179796	LRRC3B	0.0173625	0.110222	6.34827	0.0928594	0.0251768	0.00954822	0.139738	0.0807053
ENSG00000184144	CNTN2	0.0021025	0.0133268	6.33856	0.0112243	0	0.00420501	0.017377	0.00927671
ENSG00000197808	ZNF461	0.0964903	0.611243	6.33476	0.514752	0.0725437	0.120437	0.293839	0.928646
ENSG00000140986	RPL3L	0.00751885	0.0474325	6.30848	0.0399137	0.00774825	0.00728944	0.0610478	0.0338172
ENSG00000132688	NES	0.793478	5.0026	6.30465	4.20912	0.732922	0.854033	3.72279	6.28241
ENSG00000105388	CEACAM5	0.0100174	0.06309	6.29804	0.0530726	0	0.0200348	0.0716491	0.054531
ENSG00000125730	C3	1.55342	9.69208	6.23921	8.13867	1.67047	1.43637	8.72521	10.659
ENSG00000177570	SAMD12	0.00105399	0.00656558	6.22928	0.0055116	0.00210798	0	0.00558051	0.00755065
ENSG00000240204	SMKR1	0.0438133	0.272782	6.22602	0.228969	0.0876266	0	0.251308	0.294257
ENSG00000133055	MYBPH	9.03851	56.1078	6.20763	47.0693	8.60248	9.47455	50.0239	62.1917
ENSG00000148344	PTGES	0.0177048	0.109429	6.18076	0.0917243	0.0354096	0	0.149922	0.0689362
ENSG00000135218	CD36	0.189894	1.17218	6.17282	0.982287	0.253193	0.126595	1.30493	1.03943
ENSG00000109047	RCVRN	0.0123945	0.0764485	6.16792	0.064054	0.0140968	0.0106923	0.0223546	0.130542
ENSG00000127951	FGL2	0.195586	1.20545	6.16327	1.00986	0.190303	0.200868	1.16503	1.24587
ENSG00000250506	CDK3	0.0110971	0.0683064	6.15536	0.0572094	0.0221941	0	0.0474091	0.0892037
ENSG00000168952	STXBP6	0.18873	1.15806	6.13606	0.96933	0.214443	0.163017	1.38603	0.930086
ENSG00000131016	AKAP12	0.00473029	0.0289992	6.13052	0.0242689	0.00696844	0.00249215	0.0368	0.0211984
ENSG00000257949	TEN1	0.0068229	0.0417956	6.12578	0.0349727	0.0136458	0	0.0835911	0
ENSG00000146904	EPHA1	0.265534	1.62631	6.12467	1.36077	0.289671	0.241397	1.42278	1.82984
ENSG00000179930	ZNF648	0.0130824	0.0799696	6.11275	0.0668871	0.0197749	0.00638997	0.0372815	0.122658
ENSG00000122223	CD244	0.539526	3.29651	6.11002	2.75698	0.516103	0.562948	3.15709	3.43593
ENSG00000100285	NEFH	2.74913	16.7873	6.10638	14.0381	2.20414	3.29412	13.0895	20.485
ENSG00000105137	SYDE1	0.0294706	0.179846	6.10255	0.150375	0.0204829	0.0384582	0.157184	0.202508
ENSG00000179921	GPBAR1	0.0878638	0.533714	6.07433	0.44585	0.105197	0.0705307	0.33651	0.730918
ENSG00000121807	CCR2	2.94029	17.843	6.06845	14.9027	2.66537	3.2152	16.9484	18.7376
ENSG00000196993	NPIPB9	0.00478184	0.0289792	6.06026	0.0241974	0.00956369	0	0.00946975	0.0484887
ENSG00000258227	CLEC5A	0.230753	1.39589	6.04929	1.16514	0.222666	0.238839	1.29267	1.49911
ENSG00000080166	DCT	0.00117861	0.00712877	6.04846	0.00595016	0.00235722	0	0.00866387	0.00559367
ENSG00000169397	RNASE3	5.58317	33.7546	6.04577	28.1714	6.08442	5.08192	34.5091	33
ENSG00000159307	SCUBE1	1.07419	6.48132	6.03369	5.40713	1.08964	1.05874	4.50279	8.45985
ENSG00000085552	IGSF9	0.00153166	0.00920925	6.01259	0.00767759	0.00306332	0	0.00909971	0.00931879
ENSG00000170962	PDGFD	0.139478	0.834624	5.98393	0.695147	0.178769	0.100186	0.761488	0.90776
ENSG00000172322	CLEC12A	0.318108	1.89918	5.97025	1.58108	0.377185	0.25903	1.82404	1.97433
ENSG00000165757	KIAA1462	0.704609	4.19474	5.95329	3.49013	0.744062	0.665156	3.02928	5.36019
ENSG00000178809	TRIM73	0.0274298	0.162985	5.9419	0.135555	0.033167	0.0216927	0.125575	0.200396
ENSG00000047662	FAM184B	0.00845151	0.0501597	5.935	0.0417082	0.00704228	0.00986074	0.0439332	0.0563863
ENSG00000106789	CORO2A	2.44508	14.4647	5.91586	12.0197	2.55655	2.33361	13.9975	14.932
ENSG00000104760	FGL1	0.0446248	0.262579	5.88416	0.217955	0.0430554	0.0461942	0.207072	0.318087
ENSG00000163728	TTC14	1.40864	8.28646	5.88257	6.87781	1.63939	1.1779	6.96167	9.61124
ENSG00000119915	ELOVL3	0.424998	2.49098	5.86117	2.06599	0.543864	0.306131	2.77836	2.20361
ENSG00000111886	GABRR2	0.00900434	0.0527314	5.85622	0.043727	0.0100354	0.00797331	0.0273144	0.0781483
ENSG00000256660	CLEC12B	0.0282632	0.165405	5.85231	0.137142	0.0224579	0.0340684	0.106841	0.223969
ENSG00000256463	SALL3	0.00147127	0.00859225	5.84003	0.00712098	0.00294253	0	0.0144225	0.00276205
ENSG00000185518	SV2B	0.0164677	0.0956772	5.80999	0.0792095	0.0143754	0.01856	0.0864057	0.104949
ENSG00000180537	RNF182	0.0455191	0.263912	5.79782	0.218393	0.0763624	0.0146758	0.308379	0.219444
ENSG00000117594	HSD11B1	8.62168	49.9854	5.79764	41.3637	7.97118	9.27217	49.3505	50.6203
ENSG00000188818	ZDHHC11	0.0943533	0.546334	5.7903	0.451981	0.109432	0.0792744	0.397139	0.695529
ENSG00000149571	KIRREL3	0.0552228	0.318597	5.7693	0.263374	0.0528574	0.0575883	0.196704	0.440491
ENSG00000061337	LZTS1	0.0304626	0.175116	5.74855	0.144653	0.0235319	0.0373932	0.170799	0.179432
ENSG00000144649	FAM198A	0.0981503	0.563498	5.74117	0.465347	0.132153	0.0641481	0.639251	0.487744
ENSG00000125900	SIRPD	0.383659	2.20077	5.73626	1.81711	0.538474	0.228844	1.73991	2.66163
ENSG00000152315	KCNK13	0.234046	1.33966	5.72392	1.10561	0.220414	0.247678	1.22552	1.4538
ENSG00000171444	MCC	0.00220407	0.0125774	5.70645	0.0103733	0.0022383	0.00216983	0.0126596	0.0124952
ENSG00000158748	HTR6	0.00518859	0.0295684	5.69875	0.0243798	0.0103772	0	0	0.0591369
ENSG00000125872	LRRN4	0.0188502	0.107415	5.69835	0.0885649	0.0224045	0.0152959	0.0692927	0.145537
ENSG00000160712	IL6R	22.3788	127.51	5.69779	105.131	22.7768	21.9807	125.705	129.315
ENSG00000149212	SESN3	0.673749	3.81222	5.65822	3.13847	0.682765	0.664733	3.48814	4.1363
ENSG00000181634	TNFSF15	0.0191714	0.108325	5.65034	0.0891534	0.0177533	0.0205894	0.0866814	0.129968
ENSG00000188368	PRR19	0.0973755	0.547354	5.62106	0.449978	0.124483	0.0702674	0.560454	0.534253
ENSG00000104899	AMH	0.054057	0.303768	5.6194	0.249711	0.0477502	0.0603638	0.176685	0.430851
ENSG00000157423	HYDIN	0.00235776	0.013247	5.61847	0.0108892	0.000996112	0.0037194	0.0143405	0.0121534
ENSG00000152433	ZNF547	0.23896	1.34088	5.61133	1.10192	0.28173	0.196189	1.24819	1.43357
ENSG00000173083	HPSE	1.34337	7.53213	5.60688	6.18876	1.29086	1.39589	6.03047	9.0338
ENSG00000174307	PHLDA3	0.0651342	0.364887	5.60208	0.299753	0.0554899	0.0747785	0.345637	0.384137
ENSG00000145020	AMT	0.00194734	0.0108582	5.57591	0.00891087	0.00389469	0	0.0141342	0.00758227
ENSG00000146221	TCTE1	0.0069906	0.038884	5.56232	0.0318934	0.00710266	0.00687855	0.0268514	0.0509166
ENSG00000169994	MYO7B	0.0124219	0.0688291	5.54094	0.0564072	0.0248438	0	0.0866624	0.0509958
ENSG00000154096	THY1	0.369795	2.04899	5.54088	1.6792	0.279192	0.460399	1.79455	2.30343
ENSG00000092068	SLC7A8	0.151401	0.838792	5.5402	0.687391	0.151419	0.151383	1.05306	0.62452
ENSG00000179304	FAM156B	0.00898025	0.0496978	5.53412	0.0407175	0	0.0179605	0.0658256	0.0335699
ENSG00000174123	TLR10	0.0428768	0.236189	5.50855	0.193312	0.0616799	0.0240736	0.248308	0.22407
ENSG00000158008	EXTL1	0.00785191	0.0432229	5.50477	0.035371	0.00688389	0.00881993	0.0581854	0.0282605
ENSG00000118160	SLC8A2	0.00264442	0.0145263	5.4932	0.0118819	0.00528884	0	0.00736779	0.0216848
ENSG00000036530	CYP46A1	0.0260556	0.14271	5.47715	0.116655	0.0300962	0.0220149	0.127156	0.158264
ENSG00000258405	ZNF578	0.00790824	0.0432484	5.46878	0.0353402	0.0130333	0.00278314	0.0448812	0.0416157
ENSG00000239961	LILRA4	0.010245	0.055988	5.46492	0.045743	0.00941082	0.0110791	0.0388697	0.0731063
ENSG00000121104	FAM117A	0.974347	5.3214	5.4615	4.34705	0.973432	0.975263	6.20411	4.43869
ENSG00000212123	PRR22	0.168341	0.919395	5.4615	0.751053	0.198583	0.138099	0.985735	0.853054
ENSG00000102174	PHEX	0.00167369	0.00913103	5.45563	0.00745734	0.00334738	0	0	0.0182621
ENSG00000125810	CD93	0.0421507	0.229865	5.45341	0.187714	0.0286855	0.055616	0.206183	0.253547
ENSG00000066032	CTNNA2	0.00725715	0.0395752	5.45326	0.032318	0.0116783	0.00283605	0.0216917	0.0574586
ENSG00000110079	MS4A4A	0.25285	1.37483	5.43732	1.12198	0.28512	0.22058	1.31222	1.43743
ENSG00000262484	CCER2	0.0193291	0.105016	5.43303	0.0856866	0.0386582	0	0.0598766	0.150155
ENSG00000120162	MOB3B	0.0337186	0.18298	5.4267	0.149262	0.047366	0.0200711	0.166166	0.199795
ENSG00000005469	CROT	0.273839	1.48543	5.42448	1.2116	0.266496	0.281182	1.41897	1.5519
ENSG00000126246	IGFLR1	0.0324233	0.175878	5.42444	0.143455	0.0406335	0.0242131	0.193544	0.158212
ENSG00000138030	KHK	0.462115	2.50588	5.42263	2.04376	0.403692	0.520537	2.15525	2.8565
ENSG00000087842	PIR	0.377403	2.04448	5.41724	1.66708	0.400895	0.353911	2.19849	1.89048
ENSG00000189127	ANKRD34B	0.0162271	0.0876103	5.39902	0.0713832	0	0.0324542	0.100104	0.0751163
ENSG00000138185	ENTPD1	0.246483	1.32917	5.39253	1.08268	0.234333	0.258632	1.14027	1.51806
ENSG00000188763	FZD9	0.298552	1.60778	5.38526	1.30923	0.281235	0.315869	1.6003	1.61527
ENSG00000058085	LAMC2	0.0101188	0.0543563	5.37181	0.0442375	0.0108699	0.00936767	0.0732454	0.0354672
ENSG00000181458	TMEM45A	3.12197	16.7508	5.36546	13.6288	2.89537	3.34857	15.6687	17.8329
ENSG00000172508	CARNS1	0.00275416	0.0147701	5.36284	0.012016	0	0.00550833	0.0191939	0.0103463
ENSG00000150556	LYPD6B	0.173755	0.928558	5.34407	0.754803	0.162537	0.184973	0.895105	0.962011
ENSG00000159496	RGL4	0.152234	0.812934	5.34002	0.6607	0.186629	0.117839	0.641309	0.984559
ENSG00000198842	DUSP27	0.0786713	0.419775	5.33581	0.341104	0.0908853	0.0664573	0.354291	0.485259
ENSG00000152689	RASGRP3	0.160313	0.853984	5.32697	0.693671	0.199855	0.120771	0.833217	0.874751
ENSG00000178217	SH2D4B	0.0200618	0.10683	5.32507	0.0867687	0.019955	0.0201686	0.105957	0.107703
ENSG00000137936	BCAR3	0.498608	2.65329	5.32141	2.15469	0.429527	0.567689	2.34313	2.96346
ENSG00000157765	SLC34A2	0.00854636	0.0454135	5.31378	0.0368671	0.00952495	0.00756777	0.0259251	0.0649019
ENSG00000196169	KIF19	0.00356459	0.0189301	5.31061	0.0153656	0	0.00712918	0.0213234	0.0165369
ENSG00000006283	CACNA1G	0.00424108	0.0224955	5.30421	0.0182545	0	0.00848216	0.0360238	0.00896732
ENSG00000187783	TMEM72	0.0160783	0.085191	5.2985	0.0691127	0	0.0321566	0.0812277	0.0891543
ENSG00000130592	LSP1	2.27095	11.944	5.25949	9.67307	2.83564	1.70625	13.2562	10.6318
ENSG00000181754	AMIGO1	0.485708	2.54346	5.2366	2.05775	0.49083	0.480586	2.51548	2.57145
ENSG00000152766	ANKRD22	0.552538	2.89147	5.23308	2.33893	0.574557	0.530519	3.1048	2.67815
ENSG00000140511	HAPLN3	0.141228	0.738165	5.22676	0.596937	0.145537	0.136919	0.675718	0.800612
ENSG00000143355	LHX9	0.240165	1.25485	5.22494	1.01468	0.226279	0.25405	1.53439	0.975299
ENSG00000183281	PLGLB1	0.0178003	0.0930047	5.22489	0.0752044	0.0165657	0.019035	0.0811821	0.104827
ENSG00000162078	ZG16B	0.00383319	0.0199193	5.19654	0.0160861	0	0.00766637	0.00817405	0.0316646
ENSG00000072163	LIMS2	0.00314254	0.0163193	5.19304	0.0131768	0.00628508	0	0.0102669	0.0223717
ENSG00000167207	NOD2	0.0858858	0.444611	5.17677	0.358725	0.0770877	0.0946839	0.412765	0.476456
ENSG00000198336	MYL4	0.00624416	0.032238	5.1629	0.0259938	0	0.0124883	0	0.0644759
ENSG00000135638	EMX1	0.00816756	0.042062	5.14989	0.0338945	0.00822095	0.00811417	0.0362727	0.0478514
ENSG00000169894	MUC3A	0.00263865	0.0135349	5.12947	0.0108962	0.0052773	0	0.00939409	0.0176757
ENSG00000064218	DMRT3	0.0408136	0.209274	5.12755	0.16846	0.0368645	0.0447626	0.196862	0.221685
ENSG00000114019	AMOTL2	0.0708822	0.363387	5.12664	0.292505	0.0791329	0.0626315	0.334637	0.392138
ENSG00000125966	MMP24	0.00353786	0.0181317	5.12505	0.0145939	0.00707572	0	0.0265808	0.00968268
ENSG00000221986	MYBPHL	0.373329	1.90959	5.11504	1.53626	0.353771	0.392887	2.28699	1.53219
ENSG00000171016	PYGO1	0.252322	1.28808	5.1049	1.03576	0.265885	0.238759	1.26374	1.31242
ENSG00000171951	SCG2	0.0494916	0.252585	5.10358	0.203093	0.0166777	0.0823055	0.176606	0.328563
ENSG00000103044	HAS3	0.0552497	0.281636	5.09751	0.226386	0.0686868	0.0418127	0.254672	0.308601
ENSG00000169413	RNASE6	0.712737	3.62897	5.0916	2.91623	0.656159	0.769314	3.56183	3.69611
ENSG00000186897	C1QL4	0.0174001	0.0885407	5.08851	0.0711406	0.0141632	0.0206371	0.0493261	0.127755
ENSG00000123095	BHLHE41	0.0128423	0.0645582	5.02698	0.0517159	0.0148591	0.0108256	0.0620999	0.0670165
ENSG00000198400	NTRK1	0.139792	0.700952	5.01424	0.561159	0.136018	0.143566	0.67319	0.728713
ENSG00000132965	ALOX5AP	70.1642	351.516	5.0099	281.352	67.6811	72.6474	415.78	287.252
ENSG00000177575	CD163	0.0237579	0.118902	5.00472	0.0951437	0.0268641	0.0206516	0.131194	0.106609
ENSG00000057294	PKP2	0.111204	0.556348	5.00294	0.445144	0.111326	0.111083	0.513153	0.599544
ENSG00000266967	AARSD1	0.0415013	0.20719	4.99238	0.165689	0.0505922	0.0324104	0.166298	0.248082
ENSG00000103449	SALL1	0.0631006	0.314218	4.97964	0.251117	0.0461759	0.0800252	0.255416	0.37302
ENSG00000115414	FN1	0.15959	0.793356	4.97122	0.633766	0.149477	0.169703	0.775474	0.811238
ENSG00000145107	TM4SF19	0.00542083	0.0269077	4.96377	0.0214869	0.0108417	0	0.0229236	0.0308919
ENSG00000204323	SMIM5	0.00573224	0.0283917	4.95299	0.0226595	0	0.0114645	0.0208487	0.0359347
ENSG00000271858	CYB561D2	0.0084458	0.0418142	4.95089	0.0333684	0.0168916	0	0.0836285	0
ENSG00000186628	FSD2	0.0109594	0.0542438	4.94954	0.0432845	0.00653907	0.0153797	0.0478407	0.060647
ENSG00000140379	BCL2A1	2.475	12.2369	4.9442	9.76192	2.49227	2.45774	11.2624	13.2115
ENSG00000085063	CD59	1.15388	5.70323	4.94266	4.54935	1.3651	0.942652	5.1718	6.23465
ENSG00000169385	RNASE2	102.808	504.918	4.91128	402.11	95.0726	110.543	489.661	520.176
ENSG00000008735	MAPK8IP2	0.0181083	0.0886591	4.89604	0.0705508	0.0147662	0.0214505	0.076757	0.100561
ENSG00000182771	GRID1	0.00405818	0.0198427	4.88956	0.0157845	0	0.00811636	0.0320345	0.00765088
ENSG00000023902	PLEKHO1	3.77486	18.4348	4.88358	14.66	3.65052	3.8992	22.2408	14.6289
ENSG00000117069	ST6GALNAC5	0.00366317	0.0178401	4.87012	0.0141769	0.00732635	0	0.0206417	0.0150385
ENSG00000140749	IGSF6	0.17581	0.855967	4.86871	0.680158	0.167751	0.183869	0.800378	0.911557
ENSG00000178860	MSC	0.816069	3.96975	4.86448	3.15368	0.901356	0.730782	3.73079	4.20872
ENSG00000128274	A4GALT	0.0725559	0.352391	4.85681	0.279835	0.0817289	0.0633829	0.400617	0.304164
ENSG00000183018	SPNS2	1.21094	5.8772	4.85341	4.66626	1.37705	1.04483	5.04932	6.70507
ENSG00000182870	GALNT9	0.019394	0.0939652	4.84507	0.0745712	0.0195208	0.0192672	0.097614	0.0903164
ENSG00000154027	AK5	0.001685	0.00814987	4.83673	0.00646487	0	0.00336999	0.00983092	0.00646882
ENSG00000137266	SLC22A23	0.0122977	0.0593412	4.8254	0.0470436	0.0118546	0.0127407	0.0737106	0.0449719
ENSG00000105492	SIGLEC6	0.00817869	0.039444	4.82278	0.0312653	0.00789106	0.00846632	0.0468814	0.0320067
ENSG00000110171	TRIM3	0.0471741	0.227508	4.82273	0.180334	0.0681199	0.0262282	0.17489	0.280125
ENSG00000251692	PTX4	0.00526673	0.0253718	4.81738	0.0201051	0	0.0105335	0.0120283	0.0387154
ENSG00000278272	HIST1H3C	0.460252	2.21284	4.80789	1.75259	0.675926	0.244578	1.87273	2.55295
ENSG00000110400	NECTIN1	0.680226	3.26933	4.80624	2.5891	0.661762	0.69869	3.13534	3.40331
ENSG00000151967	SCHIP1	0.0158946	0.0760313	4.78347	0.0601367	0.00383674	0.0279525	0.0828459	0.0692168
ENSG00000010319	SEMA3G	0.52441	2.50486	4.77653	1.98045	0.465396	0.583425	2.24282	2.76689
ENSG00000177294	FBXO39	0.0162148	0.0773402	4.76972	0.0611254	0.0223776	0.0100521	0.0426537	0.112027
ENSG00000145936	KCNMB1	0.0618743	0.29456	4.76063	0.232686	0.0465467	0.0772019	0.28664	0.302481
ENSG00000135048	TMEM2	0.31913	1.51726	4.75435	1.19813	0.347411	0.290849	1.29272	1.7418
ENSG00000167769	ACER1	0.0151453	0.0717652	4.73845	0.0566199	0.0145997	0.0156909	0.129684	0.0138464
ENSG00000114251	WNT5A	0.00297157	0.0140697	4.73478	0.0110981	0.00594313	0	0.0107841	0.0173553
ENSG00000174827	PDZK1	0.0137137	0.0647804	4.72376	0.0510667	0.0274275	0	0.0968129	0.0327479
ENSG00000143195	ILDR2	0.131046	0.618706	4.7213	0.48766	0.168044	0.0940472	0.583002	0.65441
ENSG00000169427	KCNK9	0.00244616	0.0115416	4.71827	0.00909549	0	0.00489232	0.0150903	0.00799302
ENSG00000169252	ADRB2	0.282057	1.33077	4.71811	1.04872	0.294114	0.27	1.48768	1.17386
ENSG00000121653	MAPK8IP1	0.100057	0.471057	4.7079	0.371	0.0794184	0.120695	0.508836	0.433277
ENSG00000065534	MYLK	0.0505329	0.23777	4.70524	0.187237	0.0334362	0.0676297	0.200309	0.27523
ENSG00000182050	MGAT4C	0.00366422	0.0172043	4.69521	0.01354	0.00627192	0.00105651	0.0160109	0.0183976
ENSG00000159871	LYPD5	0.00427889	0.0200777	4.69226	0.0157988	0	0.00855779	0.011847	0.0283084
ENSG00000137642	SORL1	0.398898	1.87141	4.69146	1.47251	0.415329	0.382466	1.76108	1.98175
ENSG00000100433	KCNK10	0.0166596	0.0780135	4.68278	0.0613539	0.0254121	0.00790722	0.0677491	0.088278
ENSG00000186792	HYAL3	6.21973	29.1031	4.67915	22.8833	6.15112	6.28834	29.4434	28.7628
ENSG00000117707	PROX1	0.00236296	0.0110516	4.67702	0.00868866	0	0.00472592	0.00461208	0.0174912
ENSG00000181378	CFAP65	0.0011433	0.00534668	4.67652	0.00420337	0.00228661	0	0.00431094	0.00638241
ENSG00000128594	LRRC4	1.76019	8.22098	4.67051	6.46079	1.77474	1.74564	7.80448	8.63747
ENSG00000101335	MYL9	3.44454	16.083	4.66914	12.6385	2.69305	4.19603	12.3065	19.8596
ENSG00000164484	TMEM200A	0.0636541	0.296736	4.6617	0.233082	0.0458025	0.0815056	0.377582	0.21589
ENSG00000121797	CCRL2	0.0856123	0.398068	4.64965	0.312455	0.118682	0.0525431	0.377176	0.418959
ENSG00000115594	IL1R1	0.184646	0.855434	4.63284	0.670789	0.233702	0.13559	0.95661	0.754259
ENSG00000116701	NCF2	0.931301	4.31185	4.62992	3.38055	1.08531	0.777289	4.37556	4.24815
ENSG00000149534	MS4A2	0.0230626	0.106626	4.62332	0.0835631	0.0301534	0.0159717	0.0273573	0.185894
ENSG00000171992	SYNPO	1.15352	5.32407	4.61549	4.17055	1.2112	1.09585	5.17802	5.47013
ENSG00000186583	SPATC1	0.00778082	0.0359099	4.61518	0.0281291	0.0155616	0	0.0292296	0.0425903
ENSG00000162374	ELAVL4	0.00289471	0.0133563	4.61405	0.0104616	0.00287347	0.00291594	0.0122761	0.0144365
ENSG00000142188	TMEM50B	2.26613	10.4403	4.6071	8.17414	2.37494	2.15731	10.7844	10.0961
ENSG00000196664	TLR7	0.0560607	0.258036	4.6028	0.201976	0.0878212	0.0243001	0.138336	0.377737
ENSG00000272398	CD24	0.0978615	0.450028	4.59862	0.352166	0.0646045	0.131119	0.400207	0.499848
ENSG00000010327	STAB1	0.0111821	0.0513444	4.59166	0.0401623	0.0159399	0.00642427	0.0648951	0.0377937
ENSG00000120875	DUSP4	0.339647	1.55788	4.58677	1.21823	0.316869	0.362424	1.842	1.27376
ENSG00000188039	NWD1	0.0102121	0.0467896	4.5818	0.0365775	0.012417	0.00800708	0.0441185	0.0494606
ENSG00000132622	HSPA12B	0.0546521	0.250064	4.57556	0.195412	0.0691331	0.0401711	0.182949	0.317179
ENSG00000129749	CHRNA10	0.0316236	0.144376	4.56546	0.112753	0.0632473	0	0.133478	0.155274
ENSG00000115339	GALNT3	0.292364	1.3308	4.55188	1.03844	0.334298	0.250429	1.30419	1.35742
ENSG00000088836	SLC4A11	1.11464	5.06912	4.54776	3.95448	0.956211	1.27307	4.32683	5.81141
ENSG00000154447	SH3RF1	0.261263	1.18667	4.54206	0.925408	0.358126	0.1644	1.12999	1.24335
ENSG00000244482	LILRA6	0.105544	0.475254	4.50288	0.36971	0.0776178	0.133471	0.494108	0.4564
ENSG00000164855	TMEM184A	0.00143362	0.0064466	4.49672	0.00501298	0	0.00286725	0.00769046	0.00520274
ENSG00000172738	TMEM217	0.169809	0.762508	4.49038	0.592699	0.109653	0.229965	0.944731	0.580284
ENSG00000204580	DDR1	0.00770871	0.034572	4.4848	0.0268633	0.00263679	0.0127806	0.034798	0.034346
ENSG00000158427	TMSB15B	0.00612902	0.0273743	4.46634	0.0212453	0.00820756	0.00405047	0.0253495	0.029399
ENSG00000171631	P2RY6	0.169694	0.756712	4.45927	0.587018	0.186191	0.153197	0.709456	0.803969
ENSG00000104974	LILRA1	1.90247	8.47094	4.45261	6.56847	1.75624	2.04869	8.33283	8.60905
ENSG00000158825	CDA	0.844619	3.75812	4.44948	2.9135	0.876822	0.812415	3.92248	3.59375
ENSG00000259823	LYPD8	0.00471536	0.0209425	4.44133	0.0162271	0.00943072	0	0.041885	0
ENSG00000092529	CAPN3	0.0481652	0.213705	4.43691	0.16554	0.0562743	0.0400561	0.23489	0.19252
ENSG00000119737	GPR75	0.173515	0.767665	4.42421	0.59415	0.13451	0.21252	0.607682	0.927648
ENSG00000157445	CACNA2D3	0.263311	1.16367	4.41938	0.900361	0.237701	0.288922	1.02799	1.29935
ENSG00000139211	AMIGO2	0.238813	1.05502	4.41777	0.816206	0.264314	0.213312	0.744219	1.36582
ENSG00000266733	TBC1D29	0.00523277	0.0230648	4.40776	0.017832	0.0104655	0	0.0121379	0.0339916
ENSG00000186642	PDE2A	0.00139963	0.00616923	4.40776	0.0047696	0.00279926	0	0.00324659	0.00909187
ENSG00000165794	SLC39A2	0.00740222	0.0326024	4.40441	0.0252002	0.0148044	0	0.0426264	0.0225784
ENSG00000159387	IRX6	0.182097	0.802	4.40425	0.619903	0.177857	0.186336	0.87161	0.732389
ENSG00000167772	ANGPTL4	0.0497686	0.219143	4.40324	0.169374	0.0274054	0.0721317	0.233776	0.20451
ENSG00000125787	GNRH2	0.0129828	0.0571104	4.39894	0.0441277	0.0259656	0	0.0292258	0.0849951
ENSG00000204978	ERICH4	0.210175	0.92269	4.39012	0.712516	0.217044	0.203306	0.777496	1.06788
ENSG00000099889	ARVCF	0.0778449	0.341563	4.38774	0.263718	0.0751094	0.0805805	0.315263	0.367864
ENSG00000033122	LRRC7	0.00143984	0.00631152	4.38349	0.00487169	0.00287968	0	0.00852641	0.00409664
ENSG00000239857	GET4	0.662222	2.9005	4.37995	2.23828	0.676873	0.647571	3.78239	2.01861
ENSG00000172247	C1QTNF4	0.0512698	0.224553	4.37984	0.173284	0.0534269	0.0491127	0.170186	0.27892
ENSG00000105219	CNTD2	0.0143801	0.0629217	4.3756	0.0485416	0.0087202	0.0200401	0.053418	0.0724255
ENSG00000129910	CDH15	0.016344	0.071482	4.37359	0.055138	0.00674854	0.0259395	0.101407	0.0415573
ENSG00000127124	HIVEP3	3.02612	13.208	4.36465	10.1818	3.0995	2.95274	8.89969	17.5162
ENSG00000105889	STEAP1B	0.00461349	0.0201356	4.3645	0.0155221	0.00922697	0	0	0.0402711
ENSG00000134871	COL4A2	0.0182994	0.0798632	4.36425	0.0615638	0.0117338	0.0248651	0.0581572	0.101569
ENSG00000160781	PAQR6	0.267571	1.16768	4.36401	0.900111	0.302738	0.232405	1.08845	1.24691
ENSG00000085265	FCN1	0.125841	0.548975	4.36244	0.423134	0.0568541	0.194828	0.496004	0.601946
ENSG00000108576	SLC6A4	0.0014629	0.00638097	4.36186	0.00491807	0.0029258	0	0.00302113	0.00974082
ENSG00000089692	LAG3	0.00510998	0.0222808	4.36025	0.0171708	0.01022	0	0.00959813	0.0349635
ENSG00000185155	MIXL1	0.0210314	0.0914874	4.35004	0.070456	0.0302083	0.0118545	0.0935775	0.0893973
ENSG00000131094	C1QL1	0.0937642	0.406808	4.33862	0.313043	0.0946604	0.092868	0.358396	0.455219
ENSG00000184659	FOXD4L4	0.00473016	0.020461	4.32565	0.0157309	0.00946032	0	0.0140055	0.0269166
ENSG00000157017	GHRL	0.090283	0.390383	4.32399	0.3001	0.0897746	0.0907914	0.411275	0.369491
ENSG00000127948	POR	4.53018	19.5679	4.31946	15.0377	4.39493	4.66542	18.7261	20.4098
ENSG00000164818	DNAAF5	9.69556	41.7871	4.30992	32.0915	9.77552	9.6156	43.2304	40.3438
ENSG00000124225	PMEPA1	0.297265	1.28069	4.30823	0.983422	0.264765	0.329765	1.2947	1.26668
ENSG00000173253	DMRT2	1.47971	6.36704	4.3029	4.88733	1.66584	1.29358	5.70329	7.0308
ENSG00000196581	AJAP1	0.00261453	0.0112313	4.29574	0.00861682	0.00340129	0.00182776	0.017624	0.00483869
ENSG00000177614	PGBD5	0.584873	2.5115	4.2941	1.92663	0.612811	0.556934	2.31869	2.70431
ENSG00000177453	NIM1K	0.29855	1.28198	4.29403	0.983432	0.437668	0.159431	1.20813	1.35584
ENSG00000026751	SLAMF7	0.0813699	0.349365	4.29354	0.267995	0.0745177	0.0882222	0.349308	0.349423
ENSG00000100079	LGALS2	0.0810228	0.34743	4.28805	0.266407	0.124326	0.0377201	0.446885	0.247975
ENSG00000143387	CTSK	0.38631	1.65599	4.28668	1.26968	0.392502	0.380117	1.30927	2.0027
ENSG00000101333	PLCB4	0.00317173	0.0135792	4.28133	0.0104075	0.00305747	0.003286	0.0271585	0
ENSG00000170122	FOXD4	0.593238	2.53973	4.28113	1.94649	0.678847	0.507628	2.15912	2.92033
ENSG00000179841	AKAP5	0.0791379	0.338476	4.27704	0.259338	0.0967211	0.0615547	0.313788	0.363164
ENSG00000167286	CD3D	0.0110809	0.0473604	4.27406	0.0362795	0.0221618	0	0	0.0947208
ENSG00000198736	MSRB1	16.6265	71.0621	4.27404	54.4356	16.7116	16.5413	75.01	67.1141
ENSG00000146857	STRA8	0.0949299	0.405482	4.27138	0.310552	0.129122	0.060738	0.41178	0.399183
ENSG00000139263	LRIG3	0.00604516	0.0258111	4.26971	0.0197659	0.00529989	0.00679043	0.0298645	0.0217577
ENSG00000100095	SEZ6L	0.00509608	0.0217507	4.26813	0.0166546	0.00608922	0.00410294	0.0149228	0.0285787
ENSG00000255221	CARD17	0.0912805	0.38921	4.26389	0.29793	0.0467465	0.135814	0.309266	0.469154
ENSG00000168081	PNOC	0.192279	0.816057	4.24414	0.623778	0.192357	0.1922	0.778727	0.853387
ENSG00000143028	SYPL2	0.0733397	0.310699	4.23644	0.237359	0.0934457	0.0532337	0.337684	0.283714
ENSG00000269586	CT45A10	0.0175696	0.0743206	4.23006	0.056751	0.0351393	0	0.0861022	0.0625391
ENSG00000163545	NUAK2	0.0466834	0.19742	4.22891	0.150736	0.0520288	0.0413379	0.141613	0.253227
ENSG00000138798	EGF	0.0157028	0.0662978	4.22203	0.050595	0.0314057	0	0.0851131	0.0474825
ENSG00000184492	FOXD4L1	0.0378671	0.159809	4.22026	0.121942	0.0407541	0.0349801	0.112991	0.206627
ENSG00000173848	NET1	29.8073	125.613	4.21416	95.8053	31.7141	27.9004	118.277	132.949
ENSG00000182308	DCAF4L1	0.0216453	0.0910166	4.20492	0.0693714	0.0302008	0.0130898	0.07754	0.104493
ENSG00000120949	TNFRSF8	0.0380369	0.159908	4.20402	0.121871	0.0430268	0.033047	0.168421	0.151395
ENSG00000204086	RPA4	0.0596136	0.250513	4.20227	0.190899	0.0791858	0.0400413	0.181383	0.319642
ENSG00000115556	PLCD4	0.00514001	0.0215941	4.20117	0.0164541	0.01028	0	0.0357683	0.00741978
ENSG00000124103	FAM209A	0.0222962	0.0936031	4.19816	0.0713069	0.0257976	0.0187948	0.0179691	0.169237
ENSG00000158555	GDPD5	0.515121	2.16249	4.19802	1.64736	0.532067	0.498175	1.66927	2.6557
ENSG00000182685	BRICD5	0.0663628	0.278232	4.19259	0.211869	0.0980839	0.0346416	0.273455	0.283009
ENSG00000131042	LILRB2	0.612278	2.55832	4.17836	1.94604	0.618681	0.605875	2.309	2.80764
ENSG00000168140	VASN	0.0648589	0.270958	4.17765	0.206099	0.0356522	0.0940656	0.198008	0.343908
ENSG00000244752	CRYBB2	0.023811	0.099351	4.17249	0.07554	0	0.0476219	0.0929495	0.105752
ENSG00000137460	FHDC1	0.025615	0.106865	4.17195	0.0812497	0.0402854	0.0109447	0.131193	0.0825362
ENSG00000165917	RAPSN	0.0133577	0.0557082	4.17049	0.0423505	0.0162837	0.0104317	0	0.111416
ENSG00000250067	YJEFN3	0.23601	0.982729	4.16394	0.74672	0.27239	0.199629	0.42443	1.54103
ENSG00000184156	KCNQ3	0.151293	0.628614	4.15494	0.477321	0.172706	0.12988	0.625283	0.631945
ENSG00000258315	C17orf49	0.0201249	0.0835761	4.15287	0.0634512	0.0310972	0.00915252	0.0722483	0.0949038
ENSG00000180730	SHISA2	0.435397	1.80795	4.15243	1.37256	0.391334	0.479459	1.9249	1.69101
ENSG00000135835	KIAA1614	0.0286516	0.11897	4.1523	0.0903184	0.0177918	0.0395115	0.0706511	0.167289
ENSG00000188227	ZNF793	0.0104541	0.0434022	4.15168	0.032948	0.0118369	0.00907131	0.0267901	0.0600142
ENSG00000198547	C20orf203	0.00199997	0.00829524	4.14768	0.00629527	0	0.00399994	0.0126298	0.00396066
ENSG00000124749	COL21A1	0.0302239	0.12534	4.14704	0.0951157	0.0288302	0.0316175	0.118725	0.131954
ENSG00000197816	CCDC180	0.0122016	0.0503343	4.12521	0.0381327	0.0163943	0.00800897	0.0441289	0.0565397
ENSG00000152076	CCDC74B	0.0120606	0.0495985	4.11244	0.0375379	0.0194195	0.0047017	0.0504728	0.0487242
ENSG00000154262	ABCA6	0.0256832	0.105584	4.11101	0.0799007	0.0116392	0.0397272	0.0722916	0.138876
ENSG00000160593	JAML	0.0408676	0.167459	4.09759	0.126591	0.044406	0.0373291	0.13324	0.201677
ENSG00000153714	LURAP1L	0.416762	1.70673	4.09522	1.28997	0.522801	0.310722	1.42786	1.9856
ENSG00000105501	SIGLEC5	0.0134088	0.0548946	4.09393	0.0414858	0	0.0268176	0.0436193	0.06617
ENSG00000115718	PROC	0.0283044	0.115599	4.08414	0.0872947	0.0240577	0.032551	0.094215	0.136983
ENSG00000132514	CLEC10A	0.0406817	0.165966	4.07962	0.125284	0.0648134	0.0165499	0.229397	0.102535
ENSG00000105352	CEACAM4	0.43081	1.75672	4.07771	1.32591	0.367021	0.494599	1.55123	1.9622
ENSG00000105289	TJP3	0.11892	0.484505	4.07422	0.365585	0.152025	0.0858139	0.587489	0.381521
ENSG00000178789	CD300LB	0.193009	0.785409	4.06929	0.592401	0.287963	0.0980541	0.753924	0.816894
ENSG00000181240	SLC25A41	0.0247673	0.100542	4.05948	0.0757751	0.0129592	0.0365754	0.102104	0.0989805
ENSG00000163497	FEV	0.020096	0.0815628	4.05866	0.0614668	0	0.0401919	0.0568985	0.106227
ENSG00000118785	SPP1	1.24077	5.019	4.04507	3.77823	1.36466	1.11688	4.92863	5.10938
ENSG00000112137	PHACTR1	0.393992	1.59262	4.04226	1.19863	0.391462	0.396522	1.63075	1.55448
ENSG00000134243	SORT1	6.08739	24.5872	4.03904	18.4999	5.76895	6.40584	23.9646	25.2099
ENSG00000128833	MYO5C	0.00292005	0.0117922	4.03837	0.0088722	0.0058401	0	0.00203394	0.0215506
ENSG00000137959	IFI44L	0.00881365	0.0354591	4.0232	0.0266454	0.011071	0.00655631	0.0312625	0.0396557
ENSG00000106012	IQCE	1.14391	4.59876	4.02021	3.45485	1.31028	0.977541	4.19478	5.00274
ENSG00000099250	NRP1	0.55157	2.2172	4.0198	1.66563	0.56708	0.536061	2.1694	2.265
ENSG00000138623	SEMA7A	1.12679	4.52705	4.01767	3.40027	1.04786	1.20571	4.24476	4.80935
ENSG00000050165	DKK3	0.00600878	0.0241232	4.01465	0.0181144	0.00794793	0.00406964	0.013827	0.0344193
ENSG00000151632	AKR1C2	1.24154	4.98056	4.0116	3.73903	1.24179	1.24129	5.16299	4.79814
ENSG00000186326	RGS9BP	0.105286	0.421864	4.00684	0.316578	0.112798	0.0977737	0.518101	0.325627
ENSG00000100379	KCTD17	0.641279	2.5682	4.00481	1.92692	0.750483	0.532074	2.51917	2.61722
ENSG00000163126	ANKRD23	0.0182532	0.0730252	4.00069	0.054772	0.0248189	0.0116875	0.0358784	0.110172
ENSG00000183023	SLC8A1	0.458519	1.83312	3.99791	1.3746	0.403548	0.51349	1.6918	1.97443
ENSG00000121716	PILRB	0.0381051	0.152225	3.99488	0.11412	0.0329404	0.0432698	0.151718	0.152733
ENSG00000110172	CHORDC1	2.13632	8.53152	3.99355	6.3952	2.47207	1.80058	7.43358	9.62946
ENSG00000170027	YWHAG	91.2855	364.345	3.99126	273.059	86.8019	95.7691	354.589	374.1
ENSG00000139438	FAM222A	0.718734	2.86457	3.98557	2.14583	0.514431	0.923037	2.40349	3.32565
ENSG00000159208	CIART	0.0312222	0.124388	3.98397	0.0931661	0.0301242	0.0323203	0.134227	0.114549
ENSG00000109099	PMP22	0.169543	0.675372	3.98348	0.505829	0.174623	0.164464	0.699611	0.651133
ENSG00000146966	DENND2A	0.00284886	0.0113289	3.97663	0.00848002	0.00569772	0	0.0039687	0.0186891
ENSG00000108821	COL1A1	0.137663	0.545733	3.96426	0.40807	0.140857	0.134469	0.442177	0.649289
ENSG00000166707	ZCCHC18	0.0177433	0.0703361	3.9641	0.0525928	0	0.0354866	0.08715	0.0535223
ENSG00000165246	NLGN4Y	0.422902	1.67532	3.96149	1.25242	0.496848	0.348956	1.38679	1.96385
ENSG00000174236	REP15	0.253707	1.00456	3.95952	0.750849	0.284289	0.223124	0.978503	1.03061
ENSG00000139914	FITM1	0.0221491	0.0876691	3.95814	0.06552	0	0.0442982	0.0649414	0.110397
ENSG00000000938	FGR	3.86231	15.2855	3.9576	11.4232	3.26545	4.45918	12.418	18.153
ENSG00000182022	CHST15	0.0806377	0.319077	3.95691	0.238439	0.065968	0.0953074	0.275644	0.362509
ENSG00000149633	KIAA1755	0.00999273	0.0394131	3.94417	0.0294204	0.00742596	0.0125595	0.0290816	0.0497446
ENSG00000110077	MS4A6A	0.521949	2.05712	3.94122	1.53517	0.568283	0.475615	2.0809	2.03334
ENSG00000146950	SHROOM2	0.121704	0.479164	3.93714	0.357461	0.0930054	0.150402	0.364683	0.593645
ENSG00000137877	SPTBN5	0.00331186	0.0130191	3.93105	0.00970723	0	0.00662373	0.0123591	0.0136791
ENSG00000122012	SV2C	0.00129831	0.00510362	3.93096	0.00380531	0.00259663	0	0.00487727	0.00532998
ENSG00000139880	CDH24	1.35476	5.31657	3.92435	3.9618	1.32842	1.3811	4.97871	5.65443
ENSG00000163563	MNDA	28.9465	113.419	3.91822	84.4723	26.9341	30.9589	105.904	120.934
ENSG00000171368	TPPP	0.100324	0.392254	3.90988	0.29193	0.103848	0.0967992	0.316268	0.468239
ENSG00000188176	SMTNL2	0.00427055	0.0166948	3.90929	0.0124243	0.0085411	0	0.0252893	0.00810041
ENSG00000072274	TFRC	15.3997	59.8941	3.88929	44.4944	15.3197	15.4797	59.7781	60.0102
ENSG00000124215	CDH26	0.0124405	0.0483707	3.88816	0.0359302	0	0.024881	0.041688	0.0550535
ENSG00000168907	PLA2G4F	0.0277428	0.107517	3.87548	0.0797739	0.0371512	0.0183343	0.0819597	0.133074
ENSG00000183044	ABAT	0.152046	0.589241	3.87542	0.437195	0.138792	0.1653	0.620104	0.558377
ENSG00000031081	ARHGAP31	1.27279	4.93235	3.87523	3.65956	1.57759	0.967992	5.05744	4.80726
ENSG00000152402	GUCY1A2	0.00791373	0.0306116	3.86817	0.0226979	0.00537838	0.0104491	0.0112388	0.0499845
ENSG00000141441	GAREM1	0.399432	1.54497	3.86791	1.14554	0.413157	0.385708	1.37606	1.71388
ENSG00000103196	CRISPLD2	0.296845	1.14772	3.86638	0.850871	0.407803	0.185887	1.24104	1.0544
ENSG00000135083	CCNJL	0.24641	0.951584	3.86179	0.705173	0.195998	0.296822	1.13428	0.768889
ENSG00000174516	PELI3	0.95181	3.6735	3.85949	2.72169	0.95649	0.947131	4.51857	2.82844
ENSG00000267041	ZNF850	2.88019	11.1143	3.85887	8.23407	2.74841	3.01196	9.6614	12.5671
ENSG00000175874	CREG2	0.00793586	0.0306131	3.85757	0.0226773	0.00978335	0.00608837	0.0438188	0.0174075
ENSG00000167968	DNASE1L2	0.0605682	0.233324	3.85226	0.172756	0.0384622	0.0826742	0.156588	0.31006
ENSG00000159723	AGRP	0.0152598	0.0587762	3.8517	0.0435164	0	0.0305196	0.0296772	0.0878752
ENSG00000162894	FCMR	0.182311	0.702101	3.85111	0.51979	0.216181	0.148442	0.676422	0.727781
ENSG00000104332	SFRP1	0.988048	3.80446	3.85048	2.81641	1.20704	0.769054	4.26948	3.33943
ENSG00000006016	CRLF1	0.0472652	0.18199	3.85041	0.134725	0.0419414	0.052589	0.238019	0.125962
ENSG00000169891	REPS2	0.0153944	0.0592079	3.84607	0.0438135	0.0197851	0.0110037	0.0664165	0.0519993
ENSG00000197050	ZNF420	1.48551	5.69879	3.83627	4.21329	1.73167	1.23934	5.77555	5.62204
ENSG00000116096	SPR	2.51314	9.63715	3.83471	7.12401	2.52682	2.49945	9.47486	9.79944
ENSG00000112218	GPR63	0.0528014	0.202189	3.82924	0.149388	0.0787103	0.0268925	0.246404	0.157975
ENSG00000143845	ETNK2	0.0407349	0.155623	3.82039	0.114888	0.0357836	0.0456862	0.146135	0.165111
ENSG00000168874	ATOH8	0.0327196	0.12444	3.80322	0.0917202	0.0478811	0.0175581	0.126982	0.121898
ENSG00000167306	MYO5B	0.0024428	0.0092889	3.80256	0.0068461	0.0029779	0.0019077	0.00839013	0.0101877
ENSG00000197213	ZSCAN5B	0.0218091	0.0828846	3.80045	0.0610755	0.0110118	0.0326064	0.126325	0.0394438
ENSG00000185340	GAS2L1	0.508292	1.92461	3.78643	1.41632	0.500809	0.515774	1.65637	2.19285
ENSG00000135094	SDS	0.0150854	0.0571172	3.78625	0.0420318	0.0301708	0	0.0399361	0.0742983
ENSG00000156427	FGF18	0.032387	0.122602	3.78552	0.0902145	0.0329061	0.0318679	0.103667	0.141536
ENSG00000166897	ELFN2	0.0460254	0.173998	3.78047	0.127972	0.0424814	0.0495694	0.186023	0.161972
ENSG00000175591	P2RY2	15.7268	59.4012	3.77706	43.6744	16.7281	14.7255	43.904	74.8984
ENSG00000116981	NT5C1A	0.474416	1.78999	3.77305	1.31558	0.47189	0.476941	1.36526	2.21473
ENSG00000119812	FAM98A	4.05515	15.2998	3.77294	11.2447	4.2976	3.81269	16.4215	14.1781
ENSG00000161981	SNRNP25	5.07098	19.1191	3.7703	14.0481	5.15893	4.98303	20.3152	17.923
ENSG00000185290	NUPR2	0.0373822	0.140824	3.76715	0.103442	0.0386683	0.0360961	0.222675	0.0589734
ENSG00000181007	ZFP82	0.473217	1.78264	3.76707	1.30943	0.472184	0.47425	2.01391	1.55138
ENSG00000121454	LHX4	0.00497549	0.0187234	3.76314	0.013748	0.00995098	0	0.0230823	0.0143646
ENSG00000180245	RRH	0.041075	0.154212	3.75439	0.113137	0.0661246	0.0160254	0.0623323	0.246091
ENSG00000213626	LBH	0.399454	1.49722	3.74816	1.09777	0.403494	0.395414	1.13497	1.85947
ENSG00000206530	CFAP44	0.0264202	0.0988672	3.7421	0.072447	0.0292852	0.0235553	0.0448486	0.152886
ENSG00000008853	RHOBTB2	4.85645	18.1695	3.7413	13.313	5.09203	4.62087	16.9258	19.4132
ENSG00000042832	TG	0.00564531	0.0211112	3.73959	0.0154659	0.00767864	0.00361198	0.0108035	0.0314189
ENSG00000165795	NDRG2	0.132799	0.496457	3.7384	0.363658	0.138142	0.127456	0.506163	0.486751
ENSG00000139626	ITGB7	1.63268	6.0991	3.73563	4.46642	1.55416	1.71121	6.12416	6.07403
ENSG00000183729	NPBWR1	0.11344	0.423528	3.73351	0.310089	0.125621	0.101258	0.430068	0.416989
ENSG00000130176	CNN1	0.00507999	0.0189467	3.72967	0.0138667	0.01016	0	0.0212306	0.0166628
ENSG00000111261	MANSC1	1.10294	4.11229	3.72847	3.00935	1.06121	1.14467	4.1105	4.11408
ENSG00000135622	SEMA4F	0.0513554	0.191352	3.72603	0.139996	0.0524962	0.0502147	0.189723	0.19298
ENSG00000144476	ACKR3	0.0624849	0.232365	3.71874	0.16988	0.0620266	0.0629433	0.179816	0.284915
ENSG00000189410	SH2D5	0.00937688	0.0348487	3.71645	0.0254718	0.00966297	0.00909079	0.0380669	0.0316306
ENSG00000144045	DQX1	0.00744386	0.0276368	3.7127	0.020193	0.00717569	0.00771204	0.0212464	0.0340272
ENSG00000105245	NUMBL	1.06488	3.94994	3.70929	2.88506	1.16071	0.969039	3.71465	4.18523
ENSG00000124731	TREM1	0.833053	3.08882	3.70783	2.25577	0.833334	0.832772	3.62176	2.55588
ENSG00000155428	TRIM74	0.137823	0.509924	3.69986	0.372101	0.177672	0.0979729	0.42798	0.591868
ENSG00000162105	SHANK2	0.0010982	0.00405368	3.69121	0.00295548	0.0021964	0	0.00566989	0.00243747
ENSG00000091986	CCDC80	0.007245	0.0267215	3.68826	0.0194765	0.0112202	0.00326978	0.0203199	0.033123
ENSG00000105649	RAB3A	0.263202	0.969699	3.68424	0.706497	0.243286	0.283118	0.897794	1.0416
ENSG00000183166	CALN1	0.0113572	0.0418327	3.68337	0.0304755	0.0102613	0.012453	0.0368841	0.0467813
ENSG00000057019	DCBLD2	0.735084	2.70389	3.67834	1.9688	0.796103	0.674066	2.34682	3.06095
ENSG00000050628	PTGER3	0.000920982	0.00338504	3.67547	0.00246406	0	0.00184196	0	0.00677008
ENSG00000196358	NTNG2	0.803979	2.95316	3.67318	2.14918	0.797137	0.81082	2.6652	3.24112
ENSG00000101251	SEL1L2	0.00543165	0.019923	3.66795	0.0144914	0	0.0108633	0.0318048	0.00804125
ENSG00000109436	TBC1D9	0.0727659	0.266563	3.66329	0.193797	0.0777578	0.0677739	0.176377	0.356749
ENSG00000103522	IL21R	0.149324	0.545486	3.65303	0.396162	0.127062	0.171586	0.55182	0.539151
ENSG00000162878	PKDCC	0.669954	2.44693	3.65239	1.77698	0.718817	0.621092	2.52012	2.37375
ENSG00000188981	MSANTD1	0.002705	0.00986696	3.64767	0.00716196	0	0.00541	0.00576826	0.0139657
ENSG00000130561	SAG	0.00177505	0.006467	3.64327	0.00469195	0.00355011	0	0.00788361	0.0050504
ENSG00000146426	TIAM2	0.110518	0.402392	3.64098	0.291875	0.105784	0.115252	0.282081	0.522704
ENSG00000174353	TRIM74	1.05963	3.85731	3.64024	2.79768	1.11191	1.00735	2.70066	5.01396
ENSG00000143869	GDF7	0.00232571	0.00845958	3.63741	0.00613387	0	0.00465143	0.0128145	0.00410463
ENSG00000173585	CCR9	0.00316491	0.0115102	3.63681	0.00834527	0.00632983	0	0.01551	0.00751033
ENSG00000278463	HIST1H2AB	0.0452429	0.164406	3.63384	0.119163	0	0.0904859	0.0516634	0.277148
ENSG00000196872	KIAA1211L	0.123925	0.450216	3.63297	0.326291	0.143386	0.104464	0.486346	0.414087
ENSG00000272031	ANKRD34A	0.0273166	0.0988447	3.61849	0.0715282	0.0435203	0.0111128	0.082941	0.114749
ENSG00000168077	SCARA3	0.00996263	0.0359926	3.61276	0.02603	0.0111034	0.00882187	0.0503689	0.0216163
ENSG00000189171	S100A13	0.538424	1.94506	3.6125	1.40663	0.49112	0.585729	2.12179	1.76833
ENSG00000109971	HSPA8	150.737	544.415	3.61168	393.678	144.242	157.232	541.209	547.622
ENSG00000179218	CALR	378.823	1368.03	3.61128	989.212	389.508	368.138	1301.98	1434.09
ENSG00000181826	RELL1	1.38301	4.98644	3.60551	3.60344	1.54757	1.21844	4.99093	4.98196
ENSG00000113319	RASGRF2	0.000934779	0.00336718	3.60212	0.00243241	0	0.00186956	0.00274079	0.00399358
ENSG00000160396	HIPK4	0.00407994	0.0146964	3.60212	0.0106165	0	0.00815987	0.0119624	0.0174304
ENSG00000111249	CUX2	0.217093	0.780594	3.59566	0.563501	0.257498	0.176689	0.738027	0.823161
ENSG00000117148	ACTL8	0.115456	0.414922	3.59378	0.299467	0.0431422	0.187769	0.362764	0.46708
ENSG00000183798	EMILIN3	0.0533713	0.191492	3.58792	0.138121	0.042156	0.0645866	0.160682	0.222303
ENSG00000173212	MAB21L3	0.0612856	0.219231	3.5772	0.157945	0.0623578	0.0602133	0.172887	0.265574
ENSG00000107104	KANK1	1.31049	4.66208	3.5575	3.35159	1.24672	1.37427	4.29978	5.02438
ENSG00000029534	ANK1	0.0867782	0.308489	3.55491	0.221711	0.0922036	0.0813527	0.298547	0.318431
ENSG00000248144	ADH1C	0.0166035	0.0590116	3.55417	0.0424081	0.033207	0	0.0234042	0.094619
ENSG00000198910	L1CAM	0.305965	1.08618	3.55003	0.780218	0.288388	0.323542	1.0599	1.11246
ENSG00000188001	TPRG1	0.0877148	0.311158	3.54738	0.223443	0.0978164	0.0776132	0.333277	0.289038
ENSG00000183873	SCN5A	0.0166785	0.0591465	3.54626	0.042468	0.0285547	0.0048024	0.0526518	0.0656412
ENSG00000122694	GLIPR2	2.86523	10.1452	3.54082	7.28002	2.71128	3.01917	10.4869	9.80357
ENSG00000143344	RGL1	0.0367319	0.129529	3.52634	0.0927972	0.0113691	0.0620948	0.0703246	0.188734
ENSG00000101443	WFDC2	0.0348087	0.122514	3.51963	0.0877051	0.0696174	0	0.164062	0.0809655
ENSG00000152454	ZNF256	1.75935	6.18889	3.51771	4.42953	1.49492	2.02378	4.72129	7.65649
ENSG00000248905	FMN1	0.0383533	0.134192	3.49885	0.0958392	0.045278	0.0314286	0.116998	0.151387
ENSG00000165071	TMEM71	0.0920258	0.321938	3.49834	0.229912	0.122734	0.0613172	0.339964	0.303911
ENSG00000180209	MYLPF	0.0738319	0.257991	3.49431	0.184159	0.099995	0.0476688	0.399179	0.116803
ENSG00000226763	SRRM5	0.0757447	0.26453	3.49239	0.188786	0.10947	0.0420189	0.254673	0.274387
ENSG00000272391	POM121C	12.8164	44.7126	3.48871	31.8962	13.6412	11.9915	46.348	43.0772
ENSG00000174837	ADGRE1	0.389862	1.35953	3.4872	0.969666	0.547638	0.232086	1.47965	1.23941
ENSG00000104290	FZD3	1.00277	3.49426	3.48462	2.4915	1.03381	0.971717	3.23284	3.75568
ENSG00000104972	LILRB1	0.859245	2.99334	3.48369	2.1341	0.734513	0.983977	2.47819	3.5085
ENSG00000204421	LY6G6C	0.00911346	0.0317094	3.47941	0.022596	0.0182269	0	0.0634188	0
ENSG00000163239	TDRD10	0.0136312	0.0474122	3.4782	0.033781	0.0197123	0.00755021	0.040251	0.0545734
ENSG00000096696	DSP	0.00428258	0.0148756	3.47352	0.010593	0.00647494	0.00209021	0.014279	0.0154722
ENSG00000134709	HOOK1	0.0908505	0.315156	3.46895	0.224305	0.0747424	0.106959	0.342214	0.288097
ENSG00000111704	NANOG	0.00412421	0.0142762	3.46156	0.010152	0.00378841	0.00446001	0.0117355	0.0168169
ENSG00000198464	ZNF480	12.2444	42.34	3.45791	30.0956	13.0811	11.4076	29.3584	55.3216
ENSG00000142556	ZNF614	3.99986	13.8232	3.45592	9.82333	3.91213	4.08758	13.086	14.5603
ENSG00000198018	ENTPD7	2.79916	9.66341	3.45226	6.86426	2.87783	2.72049	9.33791	9.98892
ENSG00000204291	COL15A1	0.786585	2.70803	3.44277	1.92144	0.872947	0.700224	1.95618	3.45988
ENSG00000174607	UGT8	1.59295	5.48382	3.44257	3.89087	1.66114	1.52475	6.57346	4.39418
ENSG00000022267	FHL1	0.609129	2.09603	3.44103	1.4869	0.578945	0.639313	2.12877	2.06329
ENSG00000125245	GPR18	0.948956	3.26498	3.4406	2.31602	0.92026	0.977652	3.37486	3.15509
ENSG00000163251	FZD5	1.09549	3.76776	3.43934	2.67227	1.21694	0.974045	3.62155	3.91397
ENSG00000242220	TCP10L	0.0110933	0.0381265	3.43689	0.0270332	0.0221866	0	0.0402585	0.0359945
ENSG00000085117	CD82	6.99966	24.0252	3.43234	17.0256	6.66658	7.33274	23.8472	24.2032
ENSG00000135617	PRADC1	5.92655	20.3403	3.43207	14.4138	5.68035	6.17274	21.5398	19.1408
ENSG00000135929	CYP27A1	0.333367	1.14281	3.42807	0.809438	0.351676	0.315059	1.16112	1.12449
ENSG00000109063	MYH3	0.0236554	0.0810581	3.42663	0.0574028	0.0233634	0.0239473	0.0789907	0.0831256
ENSG00000240720	LRRD1	0.00121884	0.00417543	3.42573	0.00295658	0	0.00243769	0.00835085	0
ENSG00000180855	ZNF443	0.613784	2.09724	3.41691	1.48346	0.628748	0.59882	2.28034	1.91414
ENSG00000114013	CD86	0.310761	1.05881	3.40714	0.748046	0.344132	0.277391	1.31916	0.798455
ENSG00000168785	TSPAN5	0.170571	0.580567	3.40367	0.409996	0.184955	0.156186	0.675068	0.486066
ENSG00000269343	ZNF587B	2.30514	7.83846	3.40043	5.53333	2.61396	1.99632	7.58886	8.08807
ENSG00000139364	TMEM132B	0.011901	0.0403514	3.39058	0.0284504	0.00747166	0.0163304	0.0286238	0.052079
ENSG00000125735	TNFSF14	1.90259	6.44898	3.38958	4.54639	1.87268	1.93251	5.6897	7.20826
ENSG00000187902	SHISA7	0.483879	1.63918	3.38759	1.1553	0.570233	0.397525	1.40187	1.8765
ENSG00000267855	NDUFA7	0.0566408	0.191454	3.38014	0.134813	0.0830344	0.0302472	0.144592	0.238315
ENSG00000146938	NLGN4X	0.00764042	0.0258193	3.3793	0.0181789	0.0125919	0.00268889	0.0315354	0.0201032
ENSG00000184304	PRKD1	0.00205993	0.0069557	3.37668	0.00489578	0.00411985	0	0.0139114	0
ENSG00000150783	TEX12	0.0380934	0.128527	3.37401	0.090434	0.0761867	0	0.19458	0.0624749
ENSG00000115607	IL18RAP	0.0579741	0.194942	3.36257	0.136968	0.0539529	0.0619953	0.183613	0.206271
ENSG00000152518	ZFP36L2	44.8572	150.777	3.36127	105.92	46.7622	42.9522	111.347	190.207
ENSG00000106571	GLI3	0.00467843	0.0157125	3.35849	0.011034	0.00707344	0.00228342	0.0111421	0.0202829
ENSG00000262180	OCLM	0.0341175	0.114428	3.35393	0.0803103	0.045267	0.022968	0.0241738	0.204682
ENSG00000180938	ZNF572	0.108553	0.363813	3.35149	0.25526	0.162121	0.0549838	0.420946	0.306679
ENSG00000270885	RASL10B	0.386715	1.29539	3.34973	0.908675	0.443915	0.329515	0.921782	1.669
ENSG00000198478	SH3BGRL2	2.70205	9.03466	3.34363	6.33261	2.97163	2.43247	9.8115	8.25782
ENSG00000089356	FXYD3	0.00320481	0.0107113	3.34224	0.00750644	0.00640962	0	0.0144288	0.0069937
ENSG00000099204	ABLIM1	0.00108245	0.0036178	3.34224	0.00253535	0.00216489	0	0.00487343	0.00236217
ENSG00000275221	HIST1H2AK	0.0650099	0.217081	3.3392	0.152071	0.055384	0.0746358	0.226215	0.207948
ENSG00000049323	LTBP1	0.0253779	0.0846964	3.33741	0.0593185	0.0337099	0.0170458	0.0653364	0.104056
ENSG00000274600	RIMBP3B	0.0510943	0.170243	3.33194	0.119149	0.0553365	0.0468521	0.167705	0.172781
ENSG00000183655	KLHL25	0.142235	0.473876	3.33165	0.331642	0.123151	0.161319	0.491864	0.455888
ENSG00000107295	SH3GL2	0.00380889	0.0126809	3.32928	0.00887198	0.00761778	0	0	0.0253617
ENSG00000183087	GAS6	11.6815	38.8767	3.32806	27.1952	10.872	12.491	37.6653	40.088
ENSG00000136026	CKAP4	13.3652	44.4424	3.32524	31.0772	12.8446	13.8857	53.5876	35.2972
ENSG00000022567	SLC45A4	3.87485	12.8799	3.32397	9.00506	4.05682	3.69288	12.5632	13.1966
ENSG00000196141	SPATS2L	2.35844	7.83324	3.32136	5.47479	2.28813	2.42875	9.09107	6.5754
ENSG00000130544	ZNF557	1.96602	6.52063	3.31666	4.55461	2.14478	1.78727	5.81137	7.22989
ENSG00000196867	ZFP28	0.593426	1.96812	3.31654	1.3747	0.656988	0.529864	1.82319	2.11305
ENSG00000162975	KCNF1	0.0624051	0.20679	3.31368	0.144385	0.084064	0.0407462	0.227823	0.185757
ENSG00000174600	CMKLR1	0.0106423	0.0352454	3.31182	0.0246031	0.0176663	0.00361833	0.0245873	0.0459035
ENSG00000143554	SLC27A3	0.445678	1.47561	3.31094	1.02994	0.477246	0.414111	1.23631	1.71492
ENSG00000114646	CSPG5	0.188875	0.624889	3.30847	0.436014	0.17498	0.202771	0.726319	0.523459
ENSG00000143375	CGN	0.268633	0.888189	3.30633	0.619556	0.301476	0.23579	0.725704	1.05067
ENSG00000183496	MEX3B	0.068624	0.226836	3.30549	0.158212	0.0599006	0.0773475	0.174557	0.279115
ENSG00000197959	DNM3	0.0411656	0.135921	3.30181	0.0947555	0.0535124	0.0288189	0.16198	0.109863
ENSG00000198835	GJC2	0.0256429	0.0845329	3.29655	0.0588901	0.0415818	0.00970394	0.0897949	0.079271
ENSG00000099958	DERL3	0.457673	1.50834	3.29568	1.05067	0.376755	0.538591	1.43385	1.58284
ENSG00000120832	MTERF2	0.571897	1.88239	3.29149	1.3105	0.589345	0.554448	1.77776	1.98702
ENSG00000156049	GNA14	0.235427	0.77397	3.28752	0.538543	0.265191	0.205663	0.766612	0.781328
ENSG00000160791	CCR5	0.0701039	0.230393	3.28645	0.160289	0.102066	0.0381416	0.23964	0.221146
ENSG00000154016	GRAP	0.18938	0.62146	3.28156	0.432081	0.168269	0.21049	0.609631	0.633289
ENSG00000169403	PTAFR	0.244508	0.801568	3.27829	0.55706	0.222147	0.266869	0.876988	0.726148
ENSG00000203896	LIME1	0.0635311	0.207803	3.27089	0.144272	0.0939696	0.0330926	0.0726646	0.342942
ENSG00000174483	BBS1	0.00954659	0.0312078	3.26901	0.0216613	0.0190932	0	0.0232736	0.0391421
ENSG00000080200	CRYBG3	1.01077	3.30416	3.26896	2.29339	1.11649	0.905052	2.95791	3.65041
ENSG00000101230	ISM1	0.0860117	0.281129	3.26849	0.195117	0.061714	0.110309	0.285635	0.276622
ENSG00000130167	TSPAN16	0.00697179	0.0227809	3.26758	0.0158091	0.0139436	0	0.0455618	0
ENSG00000099715	PCDH11Y	0.002482	0.00808147	3.25603	0.00559947	0.00191731	0.00304669	0.00869761	0.00746534
ENSG00000146276	GABRR1	0.037228	0.120923	3.24817	0.0836947	0.0529592	0.0214968	0.130096	0.11175
ENSG00000269058	CALR3	0.00688503	0.0223623	3.24795	0.0154772	0.0137701	0	0	0.0447245
ENSG00000129990	SYT5	0.00187996	0.00610602	3.24795	0.00422606	0.00375992	0	0	0.012212
ENSG00000131370	SH3BP5	1.62744	5.28166	3.24537	3.65421	1.74505	1.50984	4.98969	5.57363
ENSG00000146242	TPBG	0.863946	2.79962	3.24051	1.93568	0.682897	1.04499	2.21316	3.38608
ENSG00000079215	SLC1A3	0.474066	1.53322	3.2342	1.05916	0.55246	0.395671	1.32727	1.73917
ENSG00000136869	TLR4	2.41903	7.80853	3.22796	5.3895	2.26621	2.57186	7.08435	8.53272
ENSG00000165572	KBTBD6	3.53241	11.3915	3.22484	7.85904	3.49825	3.56657	11.3073	11.4757
ENSG00000005884	ITGA3	0.0428422	0.138047	3.22222	0.0952049	0.0544189	0.0312654	0.155567	0.120527
ENSG00000158856	DMTN	0.0706227	0.227522	3.22166	0.1569	0.0644392	0.0768063	0.218973	0.236072
ENSG00000183186	C2CD4C	0.111298	0.358338	3.21962	0.24704	0.143042	0.0795547	0.292	0.424677
ENSG00000197965	MPZL1	0.541883	1.74443	3.2192	1.20255	0.645057	0.43871	1.9834	1.50546
ENSG00000179085	DPM3	8.74583	28.1284	3.21621	19.3826	10.0021	7.48953	31.0758	25.181
ENSG00000138074	SLC5A6	6.99089	22.4704	3.21423	15.4795	7.44133	6.54045	17.4189	27.5218
ENSG00000188191	PRKAR1B	2.85635	9.17998	3.21389	6.32363	3.33811	2.37459	10.8941	7.46582
ENSG00000006576	PHTF2	2.78631	8.95246	3.21301	6.16614	2.83385	2.73877	8.42783	9.47708
ENSG00000189042	ZNF567	1.85991	5.97576	3.21293	4.11585	1.94516	1.77466	5.54478	6.40674
ENSG00000167311	ART5	0.00867294	0.0278543	3.21163	0.0191813	0	0.0173459	0.0315443	0.0241643
ENSG00000196313	POM121	12.8827	41.3214	3.20752	28.4387	13.7286	12.0367	30.1216	52.5211
ENSG00000137337	MDC1	9.1806	29.4256	3.20519	20.245	9.6547	8.7065	19.7024	39.1487
ENSG00000102243	VGLL1	0.00649189	0.0208011	3.20417	0.0143092	0.0129838	0	0.0416022	0
ENSG00000265763	ZNF488	0.0830019	0.265842	3.20284	0.18284	0.101719	0.0642848	0.211857	0.319827
ENSG00000137727	ARHGAP20	0.0114565	0.0366548	3.19949	0.0251984	0.00846496	0.0144479	0.0458158	0.0274938
ENSG00000175899	A2M	0.53795	1.71838	3.19432	1.18043	0.554247	0.521653	1.67542	1.76135
ENSG00000203727	SAMD5	0.0160222	0.0510849	3.18838	0.0350627	0.00988362	0.0221608	0.0649757	0.037194
ENSG00000242265	PEG10	0.0146776	0.0467593	3.18575	0.0320816	0.0079745	0.0213808	0.0651334	0.0283852
ENSG00000147100	SLC16A2	0.244771	0.779626	3.18513	0.534856	0.211417	0.278124	0.760728	0.798524
ENSG00000109906	ZBTB16	0.319607	1.01767	3.18413	0.698061	0.320855	0.318358	0.95362	1.08172
ENSG00000154328	NEIL2	0.394392	1.2547	3.18136	0.860311	0.345875	0.442909	1.20301	1.3064
ENSG00000046653	GPM6B	0.767286	2.44091	3.18122	1.67362	0.754575	0.779998	2.46934	2.41247
ENSG00000164619	BMPER	0.0765654	0.242973	3.1734	0.166407	0.0847171	0.0684137	0.251459	0.234486
ENSG00000149269	PAK1	6.81646	21.6248	3.17243	14.8083	5.46167	8.17125	17.3775	25.872
ENSG00000275714	HIST1H3A	0.0250466	0.0794377	3.1716	0.0543911	0.0500932	0	0.158875	0
ENSG00000157110	RBPMS	0.0068074	0.0215839	3.17065	0.0147765	0.00900427	0.00461053	0.0261079	0.0170598
ENSG00000165646	SLC18A2	0.00511431	0.0162076	3.16907	0.0110933	0.0102286	0	0.0227143	0.00970085
ENSG00000055957	ITIH1	0.00928544	0.0294262	3.16907	0.0201408	0.0185709	0	0.0412397	0.0176127
ENSG00000154258	ABCA9	0.00230841	0.0073155	3.16907	0.00500709	0.00461681	0	0.0102524	0.0043786
ENSG00000228696	ARL17B	0.117494	0.372209	3.1679	0.254715	0.159129	0.0758589	0.341684	0.402735
ENSG00000161929	SCIMP	0.13128	0.415618	3.1659	0.284338	0.131092	0.131467	0.340913	0.490323
ENSG00000110104	CCDC86	13.0245	41.2055	3.16369	28.181	13.4588	12.5902	48.2388	34.1722
ENSG00000155893	PXYLP1	0.248478	0.78558	3.16157	0.537102	0.214834	0.282122	0.771631	0.79953
ENSG00000145604	SKP2	10.7751	34.0353	3.15871	23.2602	11.1443	10.4058	32.4904	35.5801
ENSG00000151474	FRMD4A	0.105502	0.33323	3.15853	0.227728	0.103219	0.107784	0.354287	0.312172
ENSG00000183508	FAM46C	0.0390928	0.123472	3.15844	0.0843794	0.0376413	0.0405442	0.137988	0.108956
ENSG00000133138	TBC1D8B	0.307545	0.970827	3.1567	0.663283	0.305289	0.309801	0.850019	1.09164
ENSG00000172296	SPTLC3	0.00235677	0.00740978	3.14404	0.00505301	0.00262663	0.00208691	0.00714919	0.00767037
ENSG00000214050	FBXO16	0.679274	2.13481	3.14278	1.45553	0.770701	0.587847	2.09823	2.17138
ENSG00000120341	SEC16B	0.00305356	0.00959296	3.14156	0.0065394	0.00307352	0.0030336	0.00542443	0.0137615
ENSG00000273899	NOL12	0.0847101	0.266109	3.14141	0.181399	0.0905153	0.078905	0.291285	0.240933
ENSG00000182175	RGMA	0.00857093	0.0268699	3.135	0.0182989	0.00862696	0.00851491	0.0228384	0.0309013
ENSG00000121039	RDH10	0.885255	2.77163	3.13089	1.88638	1.04479	0.725718	3.12557	2.41769
ENSG00000184307	ZDHHC23	0.202964	0.634085	3.12412	0.431121	0.219731	0.186198	0.449955	0.818216
ENSG00000275793	RIMBP3	0.273664	0.854523	3.12253	0.580859	0.321177	0.226151	0.833084	0.875961
ENSG00000120594	PLXDC2	0.489553	1.5285	3.12223	1.03894	0.5445	0.434606	1.53721	1.51978
ENSG00000257335	MGAM	0.0202527	0.0632041	3.12077	0.0429514	0.0215531	0.0189524	0.0725184	0.0538899
ENSG00000115657	ABCB6	0.00903014	0.0281731	3.11989	0.0191429	0.0046211	0.0134392	0.0348486	0.0214975
ENSG00000174032	SLC25A30	3.3334	10.3881	3.11639	7.05475	3.3629	3.30389	11.9385	8.8378
ENSG00000138639	ARHGAP24	0.0335698	0.104581	3.11534	0.0710115	0.0228804	0.0442591	0.123838	0.0853242
ENSG00000157404	KIT	0.0363042	0.113027	3.11334	0.0767233	0.0333084	0.0392999	0.062602	0.163453
ENSG00000128228	SDF2L1	12.9507	40.3196	3.11332	27.3689	15.9429	9.95849	47.2139	33.4253
ENSG00000162444	RBP7	0.0499204	0.155299	3.11094	0.105379	0.073507	0.0263338	0.217646	0.0929524
ENSG00000127946	HIP1	15.3798	47.8302	3.10993	32.4503	18.3599	12.3998	40.1908	55.4695
ENSG00000120694	HSPH1	20.7029	64.3352	3.10755	43.6324	21.1408	20.265	62.5731	66.0973
ENSG00000129932	DOHH	3.09489	9.61458	3.1066	6.51969	3.05107	3.1387	9.54339	9.68577
ENSG00000148154	UGCG	3.39057	10.5131	3.1007	7.12256	3.36346	3.41769	10.2335	10.7928
ENSG00000188613	NANOS1	1.06951	3.3146	3.09917	2.24509	1.25593	0.883088	2.83296	3.79624
ENSG00000122859	NEUROG3	0.212709	0.657171	3.08953	0.444462	0.26064	0.164778	0.703633	0.610709
ENSG00000137869	CYP19A1	0.288914	0.891755	3.08657	0.60284	0.373883	0.203946	1.04645	0.73706
ENSG00000163810	TGM4	0.0991078	0.305771	3.08524	0.206664	0.0942447	0.103971	0.337143	0.2744
ENSG00000182902	SLC25A18	0.0129768	0.040005	3.08281	0.0270282	0.00424052	0.021713	0.0295089	0.050501
ENSG00000159905	ZNF221	1.9133	5.89376	3.08041	3.98046	1.80347	2.02314	4.41407	7.37346
ENSG00000129514	FOXA1	0.144644	0.445328	3.0788	0.300684	0.158101	0.131186	0.466461	0.424195
ENSG00000119686	FLVCR2	0.29193	0.89781	3.07543	0.60588	0.267811	0.316049	0.975462	0.820158
ENSG00000116016	EPAS1	2.77209	8.52264	3.07444	5.75054	2.56297	2.98122	6.25972	10.7856
ENSG00000122547	EEPD1	1.4709	4.51842	3.07187	3.04752	1.33161	1.61019	4.31003	4.7268
ENSG00000176532	PRR15	0.0172553	0.0529752	3.07009	0.0357199	0.0235287	0.0109818	0.0790374	0.0269129
ENSG00000111785	RIC8B	0.730854	2.24135	3.06675	1.51049	0.779691	0.682017	1.72208	2.76062
ENSG00000178568	ERBB4	0.032242	0.0988297	3.06524	0.0665877	0.04017	0.0243141	0.0632756	0.134384
ENSG00000100288	CHKB	0.0262439	0.08042	3.06433	0.0541761	0.0308732	0.0216146	0.0666699	0.09417
ENSG00000137726	FXYD6	0.231338	0.708416	3.06225	0.477078	0.216269	0.246407	0.517012	0.899819
ENSG00000180914	OXTR	0.0355847	0.108905	3.06043	0.0733199	0.0337809	0.0373886	0.114025	0.103785
ENSG00000186919	ZACN	0.00939182	0.0286952	3.05534	0.0193034	0.0140035	0.0047802	0.0270687	0.0303217
ENSG00000118997	DNAH7	0.0139788	0.042683	3.0534	0.0287042	0.0203035	0.00765424	0.0276453	0.0577208
ENSG00000188277	C15orf62	0.104427	0.318766	3.05251	0.214338	0.0861015	0.122753	0.337688	0.299844
ENSG00000172243	CLEC7A	0.0313563	0.0956781	3.05132	0.0643219	0.0191007	0.0436118	0.0714022	0.119954
ENSG00000113916	BCL6	1.15331	3.51616	3.04876	2.36285	1.27397	1.03264	3.32154	3.71077
ENSG00000106268	NUDT1	8.95485	27.2871	3.04719	18.3323	9.332	8.5777	27.5809	26.9933
ENSG00000153531	ADPRHL1	0.0500022	0.152257	3.045	0.102254	0.0594495	0.040555	0.101702	0.202811
ENSG00000137261	KIAA0319	0.00423849	0.0128963	3.04267	0.00865783	0.00560633	0.00287065	0.0227578	0.00303485
ENSG00000175040	CHST2	0.597796	1.81887	3.04263	1.22108	0.656177	0.539415	1.8111	1.82665
ENSG00000100884	CPNE6	0.0016931	0.00515051	3.04205	0.00345741	0.00338621	0	0	0.010301
ENSG00000124493	GRM4	0.000622813	0.00189463	3.04205	0.00127182	0.00124563	0	0	0.00378926
ENSG00000110047	EHD1	4.17927	12.7109	3.04141	8.5316	4.37378	3.98475	13.7784	11.6433
ENSG00000168268	NT5DC2	5.99863	18.2343	3.03975	12.2357	6.18593	5.81132	18.4895	17.9791
ENSG00000169490	TM2D2	2.21826	6.73937	3.03814	4.52112	2.13712	2.29939	6.99144	6.48731
ENSG00000137709	POU2F3	0.00160795	0.00488447	3.0377	0.00327652	0	0.0032159	0.00614925	0.00361969
ENSG00000134569	LRP4	0.113296	0.344035	3.03661	0.230739	0.114343	0.112249	0.327344	0.360726
ENSG00000006118	TMEM132A	0.0478899	0.145267	3.03335	0.0973767	0.0605114	0.0352683	0.115206	0.175327
ENSG00000184486	POU3F2	0.00300593	0.00911738	3.03313	0.00611145	0.00601186	0	0.00837503	0.00985973
ENSG00000156219	ART3	0.0344943	0.10462	3.03297	0.0701259	0.0553347	0.013654	0.0915558	0.117685
ENSG00000140961	OSGIN1	0.124133	0.376316	3.03156	0.252183	0.186503	0.061762	0.342483	0.410149
ENSG00000171596	NMUR1	0.0369423	0.111953	3.03047	0.0750103	0.0426713	0.0312133	0.0919105	0.131995
ENSG00000149131	SERPING1	0.706618	2.14041	3.02909	1.43379	0.714308	0.698927	2.01373	2.26708
ENSG00000170049	KCNAB3	0.0177697	0.0538002	3.02764	0.0360305	0.0175583	0.0179811	0.0458194	0.061781
ENSG00000166257	SCN3B	0.013185	0.039862	3.02329	0.026677	0.0171629	0.00920704	0.0318644	0.0478596
ENSG00000100593	ISM2	0.0120436	0.0363305	3.01659	0.0242869	0.00430416	0.019783	0.0369128	0.0357482
ENSG00000214827	MTCP1	0.0252696	0.0762109	3.01591	0.0509412	0.0364278	0.0141114	0.0688572	0.0835645
ENSG00000128487	SPECC1	2.24069	6.75626	3.01525	4.51557	2.54291	1.93848	5.8509	7.66162
ENSG00000185271	KLHL33	0.0140451	0.0422964	3.01147	0.0282513	0.0241864	0.00390387	0.0152393	0.0693536
ENSG00000156515	HK1	2.66334	8.01988	3.01121	5.35653	2.79427	2.53242	5.95986	10.0799
ENSG00000104356	POP1	2.32558	6.98889	3.00522	4.6633	2.40822	2.24295	6.67692	7.30086
ENSG00000185974	GRK1	0.0138433	0.0415696	3.00286	0.0277262	0.0188763	0.00881033	0.0543506	0.0287885
ENSG00000224420	ADM5	0.232071	0.696701	3.0021	0.46463	0.254512	0.20963	0.734151	0.65925
ENSG00000133111	RFXAP	2.82042	8.46229	3.00036	5.64187	2.9469	2.69394	8.1984	8.72618
ENSG00000172458	IL17D	0.0748174	0.22442	2.99956	0.149602	0.095115	0.0545197	0.328563	0.120277
ENSG00000239697	TNFSF12	0.0179434	0.0537919	2.99787	0.0358485	0.0120667	0.02382	0.0319447	0.0756391
ENSG00000236699	ARHGEF38	0.00133947	0.00401088	2.99437	0.00267141	0.00267894	0	0.00530526	0.00271649
ENSG00000102575	ACP5	0.00721525	0.0216051	2.99437	0.0143899	0.0144305	0	0.0285775	0.0146328
ENSG00000136295	TTYH3	15.6501	46.8473	2.99343	31.1973	15.3843	15.9158	44.053	49.6417
ENSG00000140807	NKD1	0.0575928	0.17239	2.99326	0.114797	0.0605352	0.0546503	0.198954	0.145826
ENSG00000249459	ZNF286B	0.251309	0.752067	2.9926	0.500758	0.238725	0.263893	0.740444	0.763691
ENSG00000138449	SLC40A1	1.7456	5.21972	2.99022	3.47412	1.73279	1.7584	5.36463	5.07482
ENSG00000095970	TREM2	5.6711	16.9479	2.98846	11.2768	5.92839	5.41381	14.9853	18.9105
ENSG00000102781	KATNAL1	0.883343	2.63796	2.98634	1.75462	0.881894	0.884792	2.47	2.80593
ENSG00000109089	CDR2L	0.619692	1.85017	2.98562	1.23047	0.670824	0.56856	1.97266	1.72767
ENSG00000184786	TCTE3	0.233686	0.696845	2.98198	0.463159	0.312754	0.154617	0.560176	0.833514
ENSG00000150510	FAM124A	0.233154	0.695239	2.98189	0.462085	0.220918	0.245389	0.685538	0.70494
ENSG00000092067	CEBPE	3.71255	11.0652	2.9805	7.3527	3.85402	3.57107	10.8114	11.319
ENSG00000112293	GPLD1	0.13479	0.401663	2.9799	0.266872	0.127985	0.141596	0.391255	0.41207
ENSG00000198354	DCAF12L2	1.46407	4.35344	2.97352	2.88937	1.47517	1.45297	3.31124	5.39564
ENSG00000204116	CHIC1	0.446811	1.32806	2.9723	0.881247	0.404859	0.488763	1.21806	1.43805
ENSG00000125084	WNT1	0.0190201	0.0564605	2.96846	0.0374404	0.0231865	0.0148538	0.0653271	0.0475939
ENSG00000105270	CLIP3	0.0239088	0.0709657	2.96819	0.0470569	0.0424348	0.00538274	0.0566534	0.085278
ENSG00000240053	LY6G5B	0.130623	0.387689	2.968	0.257066	0.146655	0.114591	0.309042	0.466337
ENSG00000196177	ACADSB	1.59604	4.7273	2.96188	3.13125	1.66813	1.52396	4.29062	5.16397
ENSG00000131771	PPP1R1B	1.60811	4.76152	2.96095	3.15341	1.67992	1.5363	5.17606	4.34697
ENSG00000112208	BAG2	5.39411	15.9504	2.95701	10.5563	5.12584	5.66238	19.1638	12.737
ENSG00000185585	OLFML2A	0.00457789	0.0135358	2.95678	0.00895793	0.00915579	0	0.00967948	0.0173922
ENSG00000128045	RASL11B	0.140612	0.415699	2.95636	0.275088	0.131416	0.149808	0.40664	0.424759
ENSG00000196466	ZNF799	0.211204	0.624087	2.9549	0.412883	0.215599	0.20681	0.542438	0.705737
ENSG00000160213	CSTB	12.0792	35.6678	2.95283	23.5886	11.9293	12.2291	42.7217	28.6139
ENSG00000103489	XYLT1	0.605322	1.78679	2.95181	1.18147	0.671712	0.538931	1.65097	1.92262
ENSG00000153956	CACNA2D1	0.015386	0.0454129	2.95158	0.030027	0.0144945	0.0162774	0.0296012	0.0612246
ENSG00000104213	PDGFRL	0.798258	2.35589	2.95129	1.55763	0.909837	0.686679	2.56396	2.14783
ENSG00000142552	RCN3	0.170871	0.504096	2.95015	0.333224	0.168171	0.173571	0.341654	0.666538
ENSG00000154310	TNIK	1.75821	5.17578	2.94378	3.41757	1.80246	1.71396	4.63127	5.72029
ENSG00000271303	SRXN1	0.35134	1.03204	2.93744	0.680701	0.318882	0.383799	1.13264	0.931444
ENSG00000142700	DMRTA2	0.0424185	0.124525	2.93563	0.0821066	0.0578406	0.0269965	0.138784	0.110267
ENSG00000137496	IL18BP	0.168739	0.495127	2.93427	0.326387	0.181184	0.156294	0.30998	0.680273
ENSG00000198934	MAGEE1	0.0473625	0.138939	2.93353	0.0915768	0.0697406	0.0249844	0.129059	0.14882
ENSG00000110148	CCKBR	0.0169134	0.0495407	2.92908	0.0326273	0.00853988	0.0252869	0.0226079	0.0764735
ENSG00000166407	LMO1	0.0237629	0.0695805	2.92811	0.0458175	0.0264839	0.021042	0.0360421	0.103119
ENSG00000213030	CGB8	0.0745621	0.21812	2.92535	0.143558	0.0493559	0.0997683	0.181433	0.254807
ENSG00000144815	NXPE3	4.29092	12.5446	2.92352	8.25367	4.52141	4.06044	12.0306	13.0586
ENSG00000159231	CBR3	0.544581	1.59207	2.92347	1.04749	0.418868	0.670294	1.87607	1.30806
ENSG00000135625	EGR4	0.103327	0.30183	2.92112	0.198503	0.050747	0.155906	0.264854	0.338805
ENSG00000114770	ABCC5	0.97723	2.85395	2.92044	1.87672	1.06588	0.888577	2.5763	3.13159
ENSG00000078295	ADCY2	0.000638011	0.00186314	2.92023	0.00122513	0.00127602	0	0	0.00372628
ENSG00000117877	CD3EAP	7.97634	23.2852	2.91928	15.3088	9.65444	6.29824	19.4822	27.0882
ENSG00000015479	MATR3	0.0188411	0.0549934	2.9188	0.0361523	0.029184	0.00849813	0.037375	0.0726118
ENSG00000196154	S100A4	50.3745	146.91	2.91635	96.5353	42.3427	58.4062	142.99	150.83
ENSG00000253831	ETV3L	0.00590005	0.0171371	2.90456	0.011237	0	0.0118001	0.0229488	0.0113253
ENSG00000099785	MARCH2	2.39729	6.95127	2.89964	4.55398	2.37226	2.42231	7.3157	6.58684
ENSG00000104853	CLPTM1	18.0521	52.2824	2.8962	34.2303	18.2011	17.9031	51.2135	53.3513
ENSG00000139278	GLIPR1	0.925282	2.67904	2.89537	1.75375	0.931347	0.919218	2.64353	2.71454
ENSG00000269404	SPIB	0.215986	0.623724	2.88779	0.407738	0.207667	0.224305	0.646239	0.601209
ENSG00000100985	MMP9	1.90695	5.50066	2.88454	3.59371	1.92781	1.88609	5.00078	6.00054
ENSG00000221923	ZNF880	0.115774	0.333706	2.88239	0.217932	0.126366	0.105182	0.245675	0.421736
ENSG00000277775	HIST1H3F	0.0504549	0.145412	2.88201	0.0949566	0.0519943	0.0489155	0.234091	0.0567323
ENSG00000259511	UBE2Q2L	0.0116819	0.0336356	2.8793	0.0219537	0	0.0233637	0	0.0672712
ENSG00000196388	INCA1	0.0341143	0.0981817	2.87802	0.0640675	0.0261477	0.0420808	0.103564	0.0927999
ENSG00000133863	TEX15	0.057114	0.164309	2.87687	0.107195	0.0742435	0.0399845	0.186628	0.141991
ENSG00000187187	ZNF546	0.405542	1.1665	2.8764	0.76096	0.430971	0.380113	1.2934	1.03961
ENSG00000162645	GBP2	1.79587	5.16094	2.87377	3.36506	1.63349	1.95826	4.68027	5.64161
ENSG00000021300	PLEKHB1	0.12486	0.358459	2.87089	0.233599	0.102639	0.147081	0.49384	0.223077
ENSG00000181744	C3orf58	6.78337	19.4638	2.86933	12.6804	7.87971	5.68703	17.6876	21.2399
ENSG00000176909	MAMSTR	0.0301986	0.0866218	2.8684	0.0564232	0.0411779	0.0192194	0.0790424	0.0942012
ENSG00000153495	TEX29	0.046847	0.134332	2.86747	0.0874852	0.093694	0	0	0.268664
ENSG00000073711	PPP2R3A	0.252189	0.723129	2.86741	0.47094	0.245531	0.258846	0.543907	0.902351
ENSG00000263001	GTF2I	9.34556	26.7839	2.86594	17.4383	10.1082	8.58292	28.1269	25.4408
ENSG00000100600	LGMN	0.111934	0.320748	2.8655	0.208813	0.0943206	0.129548	0.28677	0.354726
ENSG00000164304	CAGE1	0.0160142	0.0457868	2.85915	0.0297727	0.012912	0.0191164	0.0626674	0.0289062
ENSG00000187257	RSBN1L	6.32158	18.074	2.8591	11.7525	6.6261	6.01707	17.1399	19.0082
ENSG00000080546	SESN1	8.29003	23.6926	2.85796	15.4026	10.3132	6.26691	26.5997	20.7855
ENSG00000101670	LIPG	0.0373338	0.106587	2.85497	0.0692533	0.0291322	0.0455355	0.110254	0.10292
ENSG00000123131	PRDX4	11.6201	33.1717	2.85469	21.5517	11.9001	11.3401	34.8556	31.4879
ENSG00000146267	FAXC	0.000959478	0.00273844	2.85409	0.00177896	0.00191896	0	0.00174101	0.00373587
ENSG00000130433	CACNG6	0.0103107	0.02939	2.85044	0.0190793	0.00959551	0.0110258	0.05878	0
ENSG00000197769	MAP1LC3C	0.0087091	0.0248155	2.84937	0.0161064	0.0174182	0	0	0.0496309
ENSG00000029153	ARNTL2	2.24996	6.41059	2.8492	4.16063	2.51895	1.98098	5.73668	7.08451
ENSG00000145649	GZMA	0.0117989	0.0335705	2.84521	0.0217715	0.0235979	0	0	0.0671409
ENSG00000134007	ADAM20	0.00377397	0.0107377	2.84521	0.00696377	0.00754795	0	0	0.0214755
ENSG00000142512	SIGLEC10	0.215392	0.612347	2.84295	0.396956	0.234005	0.196778	0.65585	0.568844
ENSG00000225940	C5orf67	0.0308799	0.0877234	2.84079	0.0568435	0.0313596	0.0304002	0.0295611	0.145886
ENSG00000155657	TTN	0.000802477	0.00227819	2.83895	0.00147571	0.00121299	0.000391961	0.00323971	0.00131667
ENSG00000131174	COX7B	11.1969	31.7869	2.83889	20.5899	10.8271	11.5668	26.3822	37.1916
ENSG00000143882	ATP6V1C2	0.439441	1.24649	2.83653	0.807048	0.3861	0.492782	1.12787	1.36511
ENSG00000153446	C16orf89	0.00526944	0.0149407	2.83535	0.00967128	0	0.0105389	0	0.0298814
ENSG00000072952	MRVI1	0.0577372	0.16364	2.83423	0.105903	0.0266654	0.088809	0.127361	0.19992
ENSG00000115275	MOGS	10.5004	29.7497	2.83319	19.2493	9.78091	11.2199	29.355	30.1444
ENSG00000087884	AAMDC	1.07733	3.05205	2.83298	1.97473	1.27689	0.877772	3.13451	2.9696
ENSG00000184702	SEPT5	6.70982	19.0071	2.83272	12.2973	6.36177	7.05788	18.6014	19.4128
ENSG00000116793	PHTF1	5.97032	16.8984	2.83041	10.9281	6.08246	5.85818	12.3961	21.4008
ENSG00000145284	SCD5	2.78474	7.87983	2.82965	5.09509	2.87379	2.69568	7.54263	8.21704
ENSG00000150048	CLEC1A	0.00379502	0.0107321	2.82795	0.0069371	0	0.00759004	0	0.0214642
ENSG00000013588	GPRC5A	0.00243937	0.00689547	2.82674	0.0044561	0.00487875	0	0.0103156	0.00347534
ENSG00000249709	ZNF564	0.0296802	0.0838176	2.82402	0.0541374	0.0464853	0.0128752	0.0625991	0.105036
ENSG00000158560	DYNC1I1	0.00880223	0.024843	2.82235	0.0160408	0.0176045	0	0.0306265	0.0190595
ENSG00000150672	DLG2	0.00250554	0.00706924	2.82144	0.0045637	0.00248717	0.00252392	0.00664108	0.0074974
ENSG00000189077	TMEM120A	6.22863	17.5673	2.82042	11.3387	5.65378	6.80347	18.0314	17.1033
ENSG00000164199	ADGRV1	0.00128974	0.00363754	2.82036	0.0023478	0.000851441	0.00172805	0.00727509	0
ENSG00000137094	DNAJB5	0.0739113	0.208211	2.81704	0.134299	0.0449128	0.10291	0.180894	0.235527
ENSG00000158865	SLC5A11	0.00318681	0.00897403	2.81599	0.00578722	0.00637363	0	0	0.0179481
ENSG00000160326	SLC2A6	1.18321	3.32978	2.81419	2.14657	1.17737	1.18905	3.53396	3.1256
ENSG00000145632	PLK2	0.0191265	0.0537987	2.81278	0.0346722	0.025299	0.0129541	0.0391225	0.068475
ENSG00000180354	MTURN	1.50715	4.23601	2.81061	2.72886	1.92691	1.08739	4.68358	3.78844
ENSG00000163412	EIF4E3	0.0977499	0.274724	2.81048	0.176974	0.124569	0.0709306	0.280662	0.268787
ENSG00000159873	CCDC117	6.01166	16.8934	2.81011	10.8818	6.60454	5.41877	16.4689	17.318
ENSG00000106263	EIF3B	30.5776	85.9095	2.80956	55.3319	29.4075	31.7476	84.0801	87.7388
ENSG00000115641	FHL2	0.351177	0.986462	2.80902	0.635285	0.332188	0.370166	0.994638	0.978286
ENSG00000075826	SEC31B	0.0664055	0.186297	2.80545	0.119892	0.0628171	0.0699939	0.154428	0.218166
ENSG00000101307	SIRPB1	5.23096	14.6728	2.805	9.44187	5.38343	5.07849	12.9386	16.4071
ENSG00000140859	KIFC3	0.68617	1.92468	2.80497	1.23851	0.691595	0.680745	1.79054	2.05883
ENSG00000188800	TMCO2	0.027056	0.0758505	2.80346	0.0487945	0.0541121	0	0.0510087	0.100692
ENSG00000120332	TNN	2.87024	8.03815	2.80052	5.16791	2.88173	2.85875	7.42952	8.64679
ENSG00000119714	GPR68	0.0377029	0.105538	2.79919	0.0678348	0.0355659	0.03984	0.129713	0.0813628
ENSG00000159110	IFNAR2	3.11987	8.73283	2.7991	5.61296	3.28263	2.95711	8.42004	9.04562
ENSG00000110080	ST3GAL4	3.57798	10.0094	2.79751	6.43147	3.67374	3.48222	7.45606	12.5628
ENSG00000123570	RAB9B	0.158466	0.442794	2.79424	0.284327	0.181503	0.13543	0.461831	0.423756
ENSG00000081923	ATP8B1	0.108264	0.302261	2.7919	0.193997	0.134926	0.0816019	0.282038	0.322484
ENSG00000146006	LRRTM2	0.00197316	0.00550752	2.79122	0.00353436	0.00394632	0	0	0.011015
ENSG00000078795	PKD2L2	0.00468168	0.0130662	2.79092	0.00838449	0	0.00936336	0.0172829	0.00884948
ENSG00000010404	IDS	3.22687	9.00371	2.79023	5.77684	3.27705	3.17668	7.96918	10.0382
ENSG00000100422	CERK	12.3973	34.5757	2.78898	22.1785	12.8065	11.988	26.1044	43.0471
ENSG00000122870	BICC1	0.121945	0.34002	2.78831	0.218075	0.161653	0.0822372	0.384007	0.296033
ENSG00000198807	PAX9	0.143863	0.400877	2.78652	0.257014	0.169064	0.118662	0.384578	0.417176
ENSG00000240891	PLCXD2	0.0532399	0.148283	2.78519	0.0950436	0.056007	0.0504728	0.192273	0.104294
ENSG00000107554	DNMBP	0.733695	2.04141	2.78237	1.30772	0.751789	0.715601	1.39186	2.69097
ENSG00000145423	SFRP2	0.0107204	0.0298006	2.77981	0.0190802	0	0.0214408	0.0494692	0.010132
ENSG00000169245	CXCL10	0.043792	0.121726	2.77965	0.0779343	0.0690602	0.0185237	0.0683819	0.175071
ENSG00000186907	RTN4RL2	0.914521	2.53847	2.77573	1.62395	0.878968	0.950074	2.36364	2.71329
ENSG00000189420	ZFP92	1.31753	3.65252	2.77225	2.33499	1.37376	1.2613	2.59335	4.71169
ENSG00000143434	SEMA6C	0.113465	0.314502	2.77179	0.201037	0.131284	0.0956466	0.235646	0.393358
ENSG00000143036	SLC44A3	0.114421	0.317142	2.77171	0.202721	0.110299	0.118543	0.348355	0.285928
ENSG00000153395	LPCAT1	11.321	31.3644	2.77046	20.0434	12.5334	10.1086	29.5801	33.1488
ENSG00000204475	NCR3	0.278357	0.77112	2.77025	0.492763	0.424682	0.132033	0.787355	0.754886
ENSG00000254206	NPIPB11	0.0894854	0.247886	2.77013	0.158401	0.0727895	0.106181	0.189499	0.306273
ENSG00000151490	PTPRO	0.94099	2.60602	2.76945	1.66503	1.20875	0.673231	2.83605	2.37599
ENSG00000158161	EYA3	2.78101	7.69609	2.76737	4.91508	2.66584	2.89619	7.53346	7.85872
ENSG00000132932	ATP8A2	0.487799	1.34983	2.76717	0.862026	0.608323	0.367275	1.13385	1.5658
ENSG00000197599	CCDC154	0.0484586	0.134084	2.76699	0.0856258	0.038695	0.0582222	0.194772	0.0733969
ENSG00000177675	CD163L1	1.04922	2.89589	2.76004	1.84667	0.881212	1.21724	2.95173	2.84006
ENSG00000101347	SAMHD1	17.0481	47.0238	2.7583	29.9757	17.3511	16.7451	44.7287	49.319
ENSG00000112053	SLC26A8	0.00959904	0.0264544	2.75594	0.0168553	0.00741513	0.011783	0.0168188	0.0360899
ENSG00000115884	SDC1	0.591241	1.62876	2.75482	1.03752	0.613779	0.568704	1.56097	1.69656
ENSG00000177932	ZNF354C	0.604272	1.66099	2.74874	1.05672	0.596616	0.611929	1.56792	1.75406
ENSG00000147099	HDAC8	1.3183	3.62345	2.74857	2.30515	1.60255	1.03406	4.23156	3.01535
ENSG00000168671	UGT3A2	0.307194	0.843869	2.74702	0.536675	0.293496	0.320892	0.848188	0.83955
ENSG00000282608	ADORA3	0.0623782	0.171228	2.74501	0.10885	0.0680065	0.0567499	0.0972667	0.24519
ENSG00000116985	BMP8B	81.1125	222.517	2.74332	141.405	95.5811	66.6439	194.051	250.983
ENSG00000115461	IGFBP5	0.00468122	0.0128397	2.74281	0.00815846	0	0.00936244	0.0112013	0.0144781
ENSG00000188761	BCL2L15	0.0162727	0.044603	2.74096	0.0283302	0.0274253	0.00512019	0.0473794	0.0418266
ENSG00000167889	MGAT5B	0.107558	0.294644	2.73941	0.187086	0.109228	0.105887	0.312443	0.276845
ENSG00000073910	FRY	1.21333	3.32273	2.73852	2.1094	1.17408	1.25258	3.01695	3.62851
ENSG00000145990	GFOD1	1.09575	2.99725	2.73535	1.90151	1.26586	0.925633	2.86986	3.12464
ENSG00000087589	CASS4	0.282437	0.771363	2.7311	0.488926	0.206109	0.358764	0.736615	0.806111
ENSG00000279782	PPIAL4F	0.0323783	0.0883653	2.72915	0.055987	0	0.0647566	0.0309559	0.145775
ENSG00000105204	DYRK1B	0.214461	0.584843	2.72704	0.370382	0.244459	0.184464	0.394991	0.774695
ENSG00000129465	RIPK3	0.392266	1.06893	2.725	0.676661	0.342968	0.441565	1.02497	1.11288
ENSG00000111885	MAN1A1	0.579287	1.57806	2.72415	0.998775	0.520924	0.63765	1.46102	1.6951
ENSG00000088876	ZNF343	1.29052	3.5145	2.72333	2.22398	1.27736	1.30368	3.2693	3.7597
ENSG00000151388	ADAMTS12	0.00114435	0.0031147	2.72181	0.00197035	0.0022887	0	0.00622941	0
ENSG00000241106	HLA-DOB	0.0060223	0.0163916	2.72181	0.0103693	0	0.0120446	0	0.0327832
ENSG00000167460	TPM4	22.6225	61.5695	2.7216	38.947	23.7835	21.4614	58.3869	64.752
ENSG00000198517	MAFK	5.36217	14.588	2.72055	9.22588	5.58034	5.14399	11.0238	18.1522
ENSG00000133056	PIK3C2B	0.436301	1.18657	2.71962	0.750272	0.453541	0.419062	0.787316	1.58583
ENSG00000136856	SLC2A8	0.314677	0.855673	2.71921	0.540997	0.353231	0.276123	0.868387	0.84296
ENSG00000143847	PPFIA4	0.0498616	0.135556	2.71865	0.0856947	0.0481081	0.0516152	0.103556	0.167557
ENSG00000114857	NKTR	1.42416	3.87087	2.718	2.44671	1.43614	1.41218	3.17858	4.56316
ENSG00000161405	IKZF3	0.607859	1.65136	2.71669	1.04351	0.641084	0.574634	1.32783	1.9749
ENSG00000169442	CD52	3.98876	10.8319	2.7156	6.84311	4.29783	3.6797	10.139	11.5248
ENSG00000204642	HLA-F	0.625094	1.69495	2.71151	1.06985	0.541122	0.709065	1.73456	1.65533
ENSG00000172771	EFCAB12	0.00978343	0.0264708	2.70568	0.0166874	0.010834	0.00873285	0.0400979	0.0128438
ENSG00000152056	AP1S3	0.83773	2.26307	2.70143	1.42534	0.952756	0.722703	2.06055	2.46559
ENSG00000169583	CLIC3	0.0192637	0.0520342	2.70115	0.0327705	0	0.0385274	0.0530709	0.0509975
ENSG00000103966	EHD4	2.56059	6.91633	2.70107	4.35575	2.53055	2.59062	6.44031	7.39235
ENSG00000187068	C3orf70	0.501336	1.35414	2.70107	0.852806	0.489969	0.512704	1.46386	1.24442
ENSG00000167555	ZNF528	0.453876	1.22461	2.69812	0.770734	0.483511	0.424241	1.07152	1.3777
ENSG00000185477	GPRIN3	0.00271933	0.00733585	2.69766	0.00461652	0.00400599	0.00143268	0.00925551	0.0054162
ENSG00000263528	IKBKE	4.91955	13.2704	2.69749	8.35087	5.03499	4.80412	13.2299	13.3109
ENSG00000156414	TDRD9	0.00372826	0.0100559	2.69722	0.00632769	0.00745653	0	0.00769946	0.0124124
ENSG00000143257	NR1I3	0.00363885	0.00981338	2.69683	0.00617452	0	0.00727771	0.0127664	0.00686033
ENSG00000205086	C2orf91	0.00363198	0.00979112	2.69581	0.00615914	0	0.00726396	0.00440329	0.015179
ENSG00000254997	KRTAP5-9	0.00958007	0.0258108	2.69422	0.0162308	0.0191601	0	0.0156518	0.0359699
ENSG00000183831	ANKRD45	0.134313	0.361848	2.69406	0.227535	0.104129	0.164497	0.430511	0.293186
ENSG00000003096	KLHL13	0.815987	2.19604	2.69127	1.38005	0.879714	0.75226	1.71299	2.67909
ENSG00000133687	TMTC1	0.488827	1.31512	2.69036	0.826293	0.57381	0.403844	1.30157	1.32867
ENSG00000146707	POMZP3	1.46657	3.94387	2.68917	2.4773	1.16562	1.76753	3.52334	4.36441
ENSG00000173093	CCDC63	0.0103816	0.0278897	2.68646	0.0175081	0.0207632	0	0	0.0557794
ENSG00000160818	GPATCH4	23.8399	64.0237	2.68557	40.1838	25.6272	22.0526	59.1265	68.921
ENSG00000144645	OSBPL10	0.00489816	0.0131543	2.68555	0.00825612	0.00200842	0.00778791	0.0113594	0.0149491
ENSG00000086061	DNAJA1	42.3637	113.741	2.68488	71.3775	42.6609	42.0665	112.673	114.809
ENSG00000214226	C17orf67	0.312885	0.840045	2.68484	0.52716	0.283747	0.342023	0.838356	0.841734
ENSG00000138670	RASGEF1B	0.00413312	0.0110963	2.68473	0.00696319	0.00398777	0.00427847	0.0019743	0.0202183
ENSG00000137713	PPP2R1B	4.60869	12.3727	2.68464	7.76398	4.64991	4.56748	11.8532	12.8922
ENSG00000173486	FKBP2	11.037	29.6242	2.68409	18.5872	10.9372	11.1367	29.7421	29.5063
ENSG00000183569	SERHL2	0.0775599	0.208065	2.68264	0.130505	0.0869091	0.0682108	0.239308	0.176822
ENSG00000126267	COX6B1	100.607	269.888	2.68259	169.281	99.645	101.57	331.809	207.968
ENSG00000173599	PC	1.47268	3.94953	2.68187	2.47685	1.5216	1.42376	2.78239	5.11667
ENSG00000135636	DYSF	9.82	26.3225	2.68049	16.5025	8.1877	11.4523	21.0885	31.5564
ENSG00000161896	IP6K3	0.0439815	0.117882	2.68027	0.0739006	0.0448578	0.0431052	0.105321	0.130443
ENSG00000114204	SERPINI2	0.0678243	0.181635	2.67802	0.113811	0.111967	0.0236813	0.134092	0.229178
ENSG00000188064	WNT7B	0.934823	2.50321	2.67774	1.56839	0.961436	0.908209	2.1988	2.80762
ENSG00000213901	SLC23A3	0.00557614	0.014918	2.67532	0.00934182	0.00621463	0.00493765	0.00563835	0.0241976
ENSG00000100344	PNPLA3	0.286635	0.766044	2.67254	0.479409	0.208607	0.364662	0.620102	0.911986
ENSG00000205560	CPT1B	0.0164857	0.0440558	2.67237	0.0275701	0.0170529	0.0159185	0.0491004	0.0390113
ENSG00000180535	BHLHA15	0.0282282	0.0754033	2.6712	0.0471751	0.0284128	0.0280437	0.125363	0.0254432
ENSG00000187193	MT1X	1.36584	3.64603	2.66944	2.28019	1.38112	1.35056	4.05125	3.24081
ENSG00000103404	USP31	1.80881	4.81688	2.663	3.00806	1.78145	1.83618	4.53913	5.09462
ENSG00000213066	FGFR1OP	0.309823	0.825054	2.66298	0.51523	0.318593	0.301054	0.793351	0.856756
ENSG00000162745	OLFML2B	0.00663935	0.0176632	2.66038	0.0110238	0.0132787	0	0.0234354	0.0118909
ENSG00000166924	NYAP1	0.0056974	0.0151473	2.65863	0.00944988	0.0113948	0	0.0176491	0.0126455
ENSG00000110721	CHKA	3.27605	8.70917	2.65844	5.43312	3.3112	3.24091	8.11346	9.30489
ENSG00000124593	PRICKLE4	0.0937651	0.249216	2.65788	0.155451	0.121589	0.0659413	0.114916	0.383517
ENSG00000179431	FJX1	0.920518	2.44583	2.65701	1.52531	0.880954	0.960082	2.48382	2.40784
ENSG00000198855	FICD	0.542514	1.441	2.65614	0.898482	0.492151	0.592878	1.12222	1.75978
ENSG00000163131	CTSS	28.1789	74.7437	2.65247	46.5648	28.9043	27.4534	56.8175	92.6699
ENSG00000204577	LILRB3	0.100589	0.26673	2.65167	0.166141	0.113006	0.0881726	0.224682	0.308778
ENSG00000134853	PDGFRA	0.0150603	0.0399215	2.65078	0.0248612	0.0166903	0.0134302	0.0227237	0.0571192
ENSG00000151224	MAT1A	0.0441112	0.116908	2.6503	0.0727966	0.0435865	0.0446359	0.145336	0.0884794
ENSG00000110090	CPT1A	6.41577	16.9985	2.64949	10.5827	6.30537	6.52617	15.9543	18.0427
ENSG00000205213	LGR4	14.3519	38.0164	2.64887	23.6645	14.9932	13.7107	34.872	41.1609
ENSG00000273706	LHX1	0.00232214	0.00614748	2.64733	0.00382534	0.00464428	0	0.012295	0
ENSG00000091073	DTX2	3.78794	10.0125	2.64326	6.22457	4.01874	3.55715	10.5459	9.47916
ENSG00000175879	HOXD8	0.0432502	0.114199	2.64042	0.0709485	0.0712793	0.015221	0.122728	0.10567
ENSG00000182809	CRIP2	0.0880639	0.232221	2.63696	0.144157	0.0879054	0.0882223	0.239262	0.225179
ENSG00000184588	PDE4B	0.396965	1.0464	2.63599	0.649431	0.381217	0.412714	1.06757	1.02522
ENSG00000186787	SPIN2B	0.477627	1.25807	2.63401	0.780446	0.474123	0.481131	1.34555	1.17059
ENSG00000179772	FOXS1	0.0230466	0.0606963	2.63363	0.0376497	0.0304841	0.015609	0.0883889	0.0330037
ENSG00000183019	MCEMP1	2.4924	6.56322	2.63329	4.07081	2.15493	2.82988	6.6403	6.48613
ENSG00000008226	DLEC1	0.00374138	0.00984783	2.63214	0.00610645	0.00487016	0.0026126	0.00241116	0.0172845
ENSG00000108395	TRIM37	2.63073	6.92339	2.63174	4.29267	2.95246	2.309	4.9762	8.87059
ENSG00000162897	FCAMR	0.00339633	0.00893668	2.63127	0.00554035	0	0.00679266	0.0178734	0
ENSG00000036565	SLC18A1	0.0196909	0.0517955	2.63042	0.0321046	0.0161866	0.0231953	0.0319511	0.0716399
ENSG00000163534	FCRL1	0.0264272	0.0694973	2.62977	0.0430702	0.0052321	0.0476222	0.0719078	0.0670869
ENSG00000133121	STARD13	0.576368	1.51504	2.6286	0.938673	0.4639	0.688837	1.22219	1.80789
ENSG00000051341	POLQ	4.93712	12.966	2.62623	8.02888	5.24556	4.62867	11.8119	14.1201
ENSG00000161647	MPP3	0.193769	0.508562	2.62457	0.314793	0.223126	0.164413	0.252139	0.764984
ENSG00000183625	CCR3	0.117513	0.307981	2.62082	0.190468	0.140423	0.0946032	0.230811	0.385151
ENSG00000125144	MT1G	5.89059	15.3978	2.61397	9.50722	5.76088	6.0203	14.9873	15.8083
ENSG00000172915	NBEA	0.299975	0.783894	2.6132	0.483919	0.283827	0.316123	0.736235	0.831552
ENSG00000106588	PSMA2	0.269385	0.703873	2.61289	0.434488	0.218525	0.320245	0.742858	0.664889
ENSG00000132361	CLUH	10.9042	28.4772	2.61158	17.573	11.5086	10.2998	27.1797	29.7748
ENSG00000105255	FSD1	0.107059	0.279279	2.60863	0.172219	0.130511	0.0836079	0.235711	0.322846
ENSG00000165091	TMC1	0.00658688	0.0171794	2.60812	0.0105925	0.00871258	0.00446117	0.0202097	0.014149
ENSG00000166016	ABTB2	2.40025	6.24706	2.60267	3.84681	2.50122	2.29928	4.58714	7.90697
ENSG00000020577	SAMD4A	0.0714204	0.185806	2.60159	0.114386	0.0769684	0.0658724	0.120113	0.2515
ENSG00000175048	ZDHHC14	0.228843	0.594677	2.59863	0.365834	0.204876	0.25281	0.671208	0.518146
ENSG00000144647	POMGNT2	4.56805	11.8683	2.59812	7.3003	4.42805	4.70804	14.3401	9.39656
ENSG00000137478	FCHSD2	4.66019	12.0901	2.59434	7.42991	3.60732	5.71307	9.07893	15.1013
ENSG00000135519	KCNH3	0.00751571	0.0194797	2.59187	0.011964	0.0150314	0	0.0225583	0.0164012
ENSG00000120093	HOXB3	0.232013	0.601321	2.59176	0.369308	0.268792	0.195233	0.331357	0.871285
ENSG00000173917	HOXB2	0.155799	0.403692	2.5911	0.247893	0.197899	0.113699	0.400987	0.406397
ENSG00000146701	MDH2	105.545	273.217	2.58862	167.671	123.998	87.0927	243.728	302.705
ENSG00000095203	EPB41L4B	0.0287679	0.0744651	2.58848	0.0456972	0.0427389	0.0147969	0.0949641	0.0539661
ENSG00000178104	PDE4DIP	0.341025	0.882558	2.58795	0.541532	0.364339	0.317712	0.618626	1.14649
ENSG00000187678	SPRY4	0.567239	1.46798	2.58794	0.900744	0.705708	0.42877	1.34902	1.58695
ENSG00000127540	UQCR11	2.32406	6.00541	2.58401	3.68135	2.20706	2.44107	6.41059	5.60024
ENSG00000136944	LMX1B	0.0141844	0.0366235	2.58196	0.0224391	0.0208958	0.00747302	0.0379326	0.0353144
ENSG00000154237	LRRK1	1.39796	3.60938	2.58188	2.21141	1.53972	1.2562	2.46826	4.75049
ENSG00000125878	TCF15	1.13283	2.92337	2.58059	1.79054	0.940045	1.32561	2.71549	3.13125
ENSG00000185670	ZBTB3	0.629093	1.62262	2.57929	0.993522	0.612496	0.645691	1.58093	1.6643
ENSG00000167664	TMIGD2	0.396242	1.02057	2.57563	0.624333	0.286749	0.505735	1.12705	0.9141
ENSG00000177700	POLR2L	16.7443	43.0972	2.57384	26.3529	15.381	18.1077	39.8582	46.3362
ENSG00000197951	ZNF71	1.53606	3.9531	2.57353	2.41704	1.57055	1.50158	4.09276	3.81345
ENSG00000147650	LRP12	0.962472	2.47299	2.56941	1.51051	0.94204	0.982904	2.32976	2.61622
ENSG00000163463	KRTCAP2	0.570065	1.46409	2.56829	0.894028	0.633813	0.506317	1.24587	1.68231
ENSG00000168273	SMIM4	1.39582	3.58353	2.56733	2.18771	1.39397	1.39767	4.0393	3.12776
ENSG00000118640	VAMP8	70.6521	181.346	2.56674	110.694	71.0961	70.2082	192.236	170.456
ENSG00000213799	ZNF845	5.45187	13.9933	2.5667	8.54141	5.73597	5.16776	10.1659	17.8207
ENSG00000163467	TSACC	0.245266	0.629246	2.56556	0.38398	0.253773	0.23676	0.653811	0.604681
ENSG00000006740	ARHGAP44	0.73431	1.88131	2.562	1.147	0.86323	0.605391	1.60793	2.15468
ENSG00000180871	CXCR2	4.72792	12.1107	2.56154	7.38282	4.54852	4.90732	11.2139	13.0076
ENSG00000214756	METTL12	0.171268	0.438592	2.56085	0.267324	0.188798	0.153738	0.455603	0.42158
ENSG00000162174	ASRGL1	2.59422	6.63583	2.55793	4.04161	2.09654	3.0919	5.22553	8.04612
ENSG00000088448	ANKRD10	4.08088	10.4317	2.55623	6.35081	3.85514	4.30663	8.6596	12.2038
ENSG00000160753	RUSC1	4.5179	11.5486	2.55619	7.0307	4.48763	4.54817	8.75582	14.3414
ENSG00000267680	ZNF224	2.48562	6.35108	2.55513	3.86546	2.81626	2.15498	5.79044	6.91171
ENSG00000264230	ANXA8L1	0.0389683	0.0995255	2.55401	0.0605572	0.0485502	0.0293864	0.0946391	0.104412
ENSG00000102393	GLA	12.7287	32.4809	2.55178	19.7522	12.6355	12.822	32.9052	32.0566
ENSG00000198483	ANKRD35	0.0943935	0.240846	2.55151	0.146453	0.111444	0.0773429	0.252936	0.228756
ENSG00000074966	TXK	0.0263356	0.0671646	2.55033	0.0408289	0.028952	0.0237193	0.0402943	0.0940348
ENSG00000134780	DAGLA	1.01286	2.58208	2.5493	1.56922	0.974309	1.05141	2.43822	2.72594
ENSG00000111450	STX2	0.955013	2.43355	2.54818	1.47853	1.02109	0.888935	2.39928	2.46781
ENSG00000136161	RCBTB2	3.87929	9.87871	2.54652	5.99942	3.77924	3.97935	9.59382	10.1636
ENSG00000126262	FFAR2	0.414918	1.05622	2.54561	0.641299	0.476427	0.353408	0.833496	1.27894
ENSG00000124507	PACSIN1	0.911243	2.31863	2.54447	1.40738	0.8968	0.925686	2.01003	2.62723
ENSG00000187736	NHEJ1	0.0231815	0.0589796	2.54426	0.0357982	0.018869	0.0274939	0.0328576	0.0851017
ENSG00000167232	ZNF91	2.1716	5.51907	2.54147	3.34747	2.37279	1.97042	5.14048	5.89767
ENSG00000079263	SP140	0.0383838	0.0975251	2.54079	0.0591412	0.0191416	0.057626	0.0947979	0.100252
ENSG00000147437	GNRH1	0.0310253	0.0788001	2.53986	0.0477747	0.0504554	0.0115953	0.0618157	0.0957844
ENSG00000179873	NLRP11	0.138123	0.350348	2.5365	0.212225	0.124141	0.152105	0.312961	0.387736
ENSG00000155629	PIK3AP1	22.4183	56.8569	2.53618	34.4385	23.2805	21.5562	41.788	71.9258
ENSG00000139405	RITA1	5.95469	15.0965	2.53523	9.14185	6.44144	5.46795	15.1567	15.0364
ENSG00000163110	PDLIM5	2.61705	6.63302	2.53455	4.01598	2.7387	2.4954	6.51688	6.74917
ENSG00000167191	GPRC5B	0.0395876	0.100296	2.53352	0.0607084	0.0214514	0.0577239	0.0917653	0.108827
ENSG00000169683	LRRC45	1.88565	4.77571	2.53266	2.89006	1.86801	1.90329	4.54947	5.00195
ENSG00000125434	SLC25A35	0.9248	2.34154	2.53194	1.41674	1.09124	0.75836	1.89485	2.78823
ENSG00000169962	TAS1R3	0.0369801	0.0935141	2.52877	0.056534	0.0622478	0.0117124	0.119108	0.0679202
ENSG00000116711	PLA2G4A	3.17219	8.02132	2.52864	4.84913	2.91909	3.42528	7.73611	8.30652
ENSG00000185829	ARL17A	0.10493	0.265267	2.52803	0.160336	0.157421	0.0524403	0.27203	0.258504
ENSG00000114374	USP9Y	0.397396	1.00253	2.52276	0.605137	0.417079	0.377713	1.07941	0.925655
ENSG00000103175	WFDC1	0.19356	0.487752	2.51991	0.294193	0.172903	0.214216	0.572383	0.403121
ENSG00000152944	MED21	4.77401	12.0229	2.51842	7.24893	5.00677	4.54125	8.97226	15.0736
ENSG00000164236	ANKRD33B	8.10455	20.4065	2.5179	12.3019	8.44589	7.76321	14.7525	26.0604
ENSG00000163132	MSX1	0.571554	1.43506	2.5108	0.863504	0.521573	0.621534	1.47381	1.3963
ENSG00000162302	RPS6KA4	5.99364	15.0442	2.51002	9.05053	5.9357	6.05157	15.6978	14.3906
ENSG00000067992	PDK3	1.06113	2.66328	2.50985	1.60215	1.01454	1.10772	2.61289	2.71367
ENSG00000178935	ZNF552	1.5239	3.82067	2.50717	2.29678	1.34103	1.70676	4.89016	2.75118
ENSG00000124713	GNMT	0.113879	0.284956	2.50228	0.171078	0.112524	0.115233	0.326264	0.243648
ENSG00000167112	TRUB2	4.65065	11.6362	2.50206	6.98555	4.91938	4.38191	11.6082	11.6642
ENSG00000081870	HSPB11	3.83931	9.60612	2.50205	5.76682	3.5495	4.12911	9.49846	9.71379
ENSG00000186300	ZNF555	0.357192	0.893343	2.50102	0.536151	0.359616	0.354768	0.862944	0.923742
ENSG00000154146	NRGN	10.083	25.2169	2.50094	15.134	8.02142	12.1445	19.4214	31.0125
ENSG00000106025	TSPAN12	0.0661052	0.165308	2.50068	0.0992029	0.0897471	0.0424632	0.155229	0.175387
ENSG00000155265	GOLGA7B	0.028355	0.0708942	2.50023	0.0425391	0.0280177	0.0286923	0.0541584	0.0876299
ENSG00000159433	STARD9	0.0832315	0.208001	2.49906	0.124769	0.087622	0.0788411	0.235305	0.180696
ENSG00000016391	CHDH	0.0200881	0.0501605	2.49702	0.0300724	0.0220363	0.01814	0.0372047	0.0631164
ENSG00000079308	TNS1	3.12879	7.80228	2.49371	4.67349	3.33288	2.9247	5.76526	9.8393
ENSG00000172548	NIPAL4	0.0240977	0.0599844	2.48922	0.0358867	0.027882	0.0203134	0.0971049	0.0228639
ENSG00000089057	SLC23A2	7.34003	18.2548	2.48703	10.9148	7.36062	7.31945	21.0251	15.4846
ENSG00000100413	POLR3H	3.87708	9.63818	2.48594	5.7611	3.70764	4.04652	9.43835	9.838
ENSG00000157111	TMEM171	0.129596	0.321891	2.4838	0.192295	0.0313392	0.227853	0.177251	0.46653
ENSG00000163792	TCF23	0.431316	1.07069	2.48238	0.639374	0.419957	0.442676	0.914216	1.22716
ENSG00000166035	LIPC	0.00198576	0.00492842	2.48188	0.00294266	0.00397151	0	0.00419867	0.00565816
ENSG00000106785	TRIM14	21.8536	54.215	2.48083	32.3614	22.5606	21.1467	38.5301	69.8999
ENSG00000172819	RARG	0.0633538	0.157063	2.47914	0.0937094	0.0745039	0.0522036	0.191011	0.123115
ENSG00000160883	HK3	0.998699	2.47171	2.47493	1.47301	1.15816	0.839241	2.51416	2.42926
ENSG00000167483	FAM129C	0.0608162	0.150369	2.47251	0.0895524	0.0612581	0.0603742	0.181443	0.119294
ENSG00000115977	AAK1	3.25908	8.05582	2.47181	4.79674	3.48226	3.03591	7.28778	8.82387
ENSG00000059145	UNKL	1.06785	2.63891	2.47124	1.57106	1.29164	0.844065	2.18376	3.09406
ENSG00000132938	MTUS2	0.021414	0.0529079	2.47071	0.0314939	0.0210544	0.0217736	0.0283745	0.0774413
ENSG00000256683	ZNF350	2.88121	7.11607	2.46982	4.23486	2.93658	2.82585	6.62677	7.60537
ENSG00000124444	ZNF576	2.08039	5.13615	2.46883	3.05575	2.10905	2.05174	5.98446	4.28784
ENSG00000138944	KIAA1644	0.0156682	0.0386672	2.46787	0.022999	0.0242108	0.00712571	0.0437493	0.0335852
ENSG00000101220	C20orf27	7.64502	18.8608	2.46707	11.2158	8.59015	6.69989	18.2019	19.5198
ENSG00000179115	FARSA	37.0127	91.2555	2.46552	54.2428	37.5583	36.4671	91.7646	90.7465
ENSG00000204977	TRIM13	3.01012	7.42133	2.46546	4.41121	3.0953	2.92494	7.24135	7.60131
ENSG00000184378	ACTRT3	1.0937	2.69544	2.46451	1.60174	1.17565	1.01176	2.56701	2.82387
ENSG00000137393	RNF144B	0.102437	0.252208	2.46208	0.149771	0.108137	0.0967375	0.281087	0.22333
ENSG00000198176	TFDP1	58.7465	144.563	2.46079	85.8164	57.1822	60.3108	173.768	115.358
ENSG00000123360	PDE1B	1.856	4.5672	2.46077	2.71119	2.03093	1.68108	4.4361	4.69829
ENSG00000146731	CCT6A	114.23	280.935	2.45938	166.705	107.308	121.152	261.135	300.735
ENSG00000134490	TMEM241	0.712993	1.75258	2.45806	1.03959	0.819825	0.606161	1.78139	1.72377
ENSG00000114529	C3orf52	0.0278956	0.0685534	2.4575	0.0406578	0.02169	0.0341012	0.0590615	0.0780452
ENSG00000197016	ZNF470	0.879268	2.16003	2.45662	1.28076	0.954418	0.804118	2.04195	2.2781
ENSG00000173391	OLR1	0.0442339	0.108648	2.45621	0.0644137	0.00673481	0.081733	0.0925604	0.124735
ENSG00000115419	GLS	7.00065	17.1835	2.45456	10.1829	8.58751	5.41379	18.6731	15.694
ENSG00000107949	BCCIP	13.0391	31.9838	2.45291	18.9447	13.1052	12.9731	23.2019	40.7658
ENSG00000071073	MGAT4A	7.48169	18.343	2.45172	10.8613	9.41183	5.55155	20.3892	16.2969
ENSG00000042493	CAPG	22.6766	55.5727	2.45066	32.8961	22.4639	22.8894	57.6497	53.4958
ENSG00000117010	ZNF684	10.5352	25.8126	2.45014	15.2775	10.6508	10.4195	25.4116	26.2137
ENSG00000168890	TMEM150A	0.506638	1.23986	2.44722	0.733219	0.563254	0.450023	0.904981	1.57473
ENSG00000123342	MMP19	0.227853	0.557506	2.44678	0.329653	0.27303	0.182676	0.438929	0.676083
ENSG00000110429	FBXO3	1.25852	3.07922	2.44671	1.82071	1.23219	1.28484	2.33409	3.82435
ENSG00000163492	CCDC141	0.129174	0.316013	2.44642	0.186839	0.153274	0.105074	0.224618	0.407409
ENSG00000182253	SYNM	0.624196	1.52611	2.44492	0.901915	0.741288	0.507104	1.31653	1.73569
ENSG00000187288	CIDEC	0.109965	0.268796	2.44437	0.15883	0.178377	0.0415535	0.304589	0.233003
ENSG00000154620	TMSB4Y	0.457895	1.11782	2.44121	0.659924	0.426135	0.489656	1.14858	1.08706
ENSG00000152495	CAMK4	0.0208711	0.0509495	2.44115	0.0300784	0.0215079	0.0202344	0.0432294	0.0586696
ENSG00000104044	OCA2	0.0251837	0.0614535	2.44021	0.0362698	0.0291638	0.0212037	0.0618553	0.0610518
ENSG00000136197	C7orf25	0.0522194	0.127375	2.43922	0.0751551	0.0837687	0.0206701	0.104722	0.150027
ENSG00000004838	ZMYND10	0.0497745	0.121381	2.43862	0.0716067	0.0506453	0.0489036	0.155458	0.0873039
ENSG00000179271	GADD45GIP1	28.4849	69.3813	2.43572	40.8964	29.7053	27.2645	55.2488	83.5138
ENSG00000100167	SEPT3	0.566146	1.37819	2.43434	0.812046	0.650264	0.482028	0.868753	1.88763
ENSG00000099282	TSPAN15	0.92006	2.2389	2.43342	1.31884	0.951714	0.888405	2.56266	1.91513
ENSG00000126947	ARMCX1	5.56984	13.5522	2.43315	7.98241	3.90418	7.23549	10.6644	16.4401
ENSG00000176692	FOXC2	0.0866608	0.210847	2.43301	0.124186	0.0966999	0.0766217	0.232636	0.189057
ENSG00000121690	DEPDC7	0.887161	2.15661	2.43091	1.26945	0.864376	0.909946	2.07511	2.23811
ENSG00000077238	IL4R	2.87518	6.98701	2.43011	4.11183	2.81352	2.93685	6.63554	7.33848
ENSG00000136213	CHST12	1.44024	3.49899	2.42945	2.05875	1.64137	1.23912	3.26006	3.73792
ENSG00000164136	IL15	0.00134202	0.00325956	2.42885	0.00191754	0.00268404	0	0.00397357	0.00254555
ENSG00000132002	DNAJB1	18.4509	44.8118	2.42871	26.3609	18.5744	18.3273	35.2053	54.4182
ENSG00000118242	MREG	0.853417	2.07176	2.42761	1.21834	0.592857	1.11398	1.38886	2.75466
ENSG00000244165	P2RY11	1.75328	4.25625	2.42759	2.50297	1.95614	1.55043	4.07135	4.44116
ENSG00000173875	ZNF791	4.18961	10.1671	2.42675	5.97754	4.08146	4.29777	11.4358	8.89847
ENSG00000180447	GAS1	0.028676	0.0695737	2.4262	0.0408978	0.00707747	0.0502745	0.0680322	0.0711153
ENSG00000152207	CYSLTR2	0.0114525	0.0277799	2.42566	0.0163274	0.00374242	0.0191626	0.0434047	0.0121552
ENSG00000184937	WT1	7.66449	18.5845	2.42476	10.92	7.38154	7.94743	16.8495	20.3195
ENSG00000182957	SPATA13	1.36727	3.31351	2.42344	1.94624	1.4371	1.29744	3.09244	3.53458
ENSG00000088367	EPB41L1	0.121802	0.295037	2.42227	0.173235	0.10844	0.135164	0.247697	0.342377
ENSG00000167716	WDR81	1.5287	3.7027	2.42212	2.174	1.61078	1.44662	3.48296	3.92243
ENSG00000197863	ZNF790	2.89885	7.02027	2.42175	4.12143	2.78777	3.00992	6.98117	7.05937
ENSG00000065675	PRKCQ	2.45885	5.95141	2.4204	3.49256	2.57474	2.34296	5.78874	6.11408
ENSG00000115604	IL18R1	0.199789	0.483209	2.41859	0.28342	0.296486	0.103093	0.408336	0.558083
ENSG00000187123	LYPD6	0.0755468	0.182528	2.41609	0.106981	0.0880244	0.0630692	0.186165	0.178891
ENSG00000041353	RAB27B	0.0101046	0.0244056	2.41529	0.014301	0.0119621	0.00824713	0.0175865	0.0312247
ENSG00000259207	ITGB3	0.0356114	0.0859933	2.41477	0.050382	0.0437704	0.0274524	0.0711622	0.100824
ENSG00000185972	CCIN	0.028797	0.0695172	2.41404	0.0407202	0.0108689	0.0467252	0.128726	0.0103081
ENSG00000235568	NFAM1	18.5822	44.806	2.41123	26.2238	22.1061	15.0583	38.4383	51.1738
ENSG00000106123	EPHB6	0.247464	0.596429	2.41016	0.348965	0.26085	0.234078	0.632375	0.560483
ENSG00000162734	PEA15	26.05	62.749	2.40879	36.6989	26.2803	25.8198	61.6662	63.8317
ENSG00000109861	CTSC	17.7129	42.6599	2.40841	24.947	18.2305	17.1953	32.7383	52.5815
ENSG00000173991	TCAP	0.154435	0.371885	2.40803	0.21745	0.158117	0.150753	0.353856	0.389913
ENSG00000117280	RAB29	3.95388	9.52103	2.40802	5.56715	4.32647	3.5813	6.99006	12.052
ENSG00000115761	NOL10	10.9364	26.3238	2.407	15.3874	11.1369	10.7358	19.6838	32.9637
ENSG00000151651	ADAM8	0.0503961	0.121286	2.40666	0.0708902	0.0552193	0.0455729	0.121972	0.120601
ENSG00000178199	ZC3H12D	0.501375	1.20659	2.40657	0.705216	0.339418	0.663331	0.840508	1.57267
ENSG00000167981	ZNF597	1.27973	3.07773	2.40498	1.79799	1.45323	1.10624	2.6664	3.48905
ENSG00000106266	SNX8	2.6806	6.4446	2.40416	3.76399	2.59907	2.76213	6.19879	6.6904
ENSG00000164828	SUN1	2.69851	6.48153	2.40189	3.78301	2.58262	2.81441	5.68361	7.27944
ENSG00000204514	ZNF814	0.102368	0.245877	2.40189	0.143509	0.0882356	0.116501	0.219387	0.272368
ENSG00000169439	SDC2	33.4779	80.406	2.40176	46.928	33.4834	33.4725	81.7333	79.0786
ENSG00000162144	CYB561A3	1.47459	3.53969	2.40045	2.0651	1.53437	1.41482	3.45974	3.61965
ENSG00000100342	APOL1	1.51087	3.62587	2.39985	2.115	1.43922	1.58252	3.34238	3.90936
ENSG00000164687	FABP5	15.687	37.6308	2.39886	21.9438	17.9936	13.3803	35.5535	39.7081
ENSG00000147724	FAM135B	0.00966367	0.0231675	2.39738	0.0135038	0.0114974	0.00782994	0.0223527	0.0239822
ENSG00000168404	MLKL	1.55743	3.73254	2.39661	2.17512	1.28767	1.82718	2.82208	4.64301
ENSG00000162241	SLC25A45	0.0540166	0.129454	2.39656	0.0754375	0.0430082	0.0650251	0.11925	0.139659
ENSG00000106605	BLVRA	4.42921	10.6099	2.39544	6.18072	3.79883	5.05959	9.20361	12.0162
ENSG00000139508	SLC46A3	1.22831	2.94168	2.39491	1.71338	1.08945	1.36716	2.63694	3.24643
ENSG00000261371	PECAM1	12.2647	29.3709	2.39476	17.1063	14.562	9.96737	25.9843	32.7576
ENSG00000186010	NDUFA13	0.116085	0.277977	2.3946	0.161892	0.143348	0.0888213	0.17918	0.376773
ENSG00000213694	S1PR3	2.43735	5.83521	2.39407	3.39785	2.37467	2.50004	5.81992	5.85049
ENSG00000104738	MCM4	34.9054	83.5514	2.39365	48.646	35.6033	34.2075	81.7803	85.3224
ENSG00000040199	PHLPP2	0.406902	0.973446	2.39233	0.566544	0.427233	0.386571	1.11249	0.834401
ENSG00000261787	TCF24	0.222768	0.532706	2.3913	0.309937	0.07157	0.373966	0.487611	0.577801
ENSG00000018869	ZNF582	0.733371	1.75326	2.39069	1.01989	0.780317	0.686424	1.27832	2.22821
ENSG00000116525	TRIM62	0.546978	1.30738	2.39019	0.760404	0.561624	0.532331	0.824436	1.79033
ENSG00000090565	RAB11FIP3	1.38274	3.30393	2.38941	1.92119	1.502	1.26348	3.16034	3.44753
ENSG00000149547	EI24	22.818	54.5035	2.38861	31.6854	26.3806	19.2555	48.8951	60.1118
ENSG00000182853	VMO1	0.058991	0.140812	2.38701	0.0818214	0.0599074	0.0580747	0.225887	0.0557382
ENSG00000181045	SLC26A11	0.0413989	0.0987668	2.38573	0.0573679	0.0492049	0.033593	0.0998688	0.0976648
ENSG00000157014	TATDN2	3.00203	7.16169	2.38562	4.15966	3.02136	2.9827	8.72171	5.60167
ENSG00000251369	ZNF550	2.24155	5.34715	2.38547	3.1056	2.23534	2.24775	3.69513	6.99916
ENSG00000176723	ZNF843	0.0599194	0.14291	2.38505	0.0829911	0.0619976	0.0578411	0.124666	0.161155
ENSG00000228049	POLR2J2	0.0316472	0.0754535	2.3842	0.0438062	0.0632945	0	0.0299104	0.120997
ENSG00000139055	ERP27	0.418014	0.996622	2.38418	0.578608	0.443496	0.392532	1.09429	0.898958
ENSG00000146038	DCDC2	0.00671904	0.0160192	2.38415	0.00930018	0	0.0134381	0.0320384	0
ENSG00000182103	FAM181B	0.0119781	0.0285529	2.38377	0.0165749	0.00612967	0.0178264	0.00577813	0.0513277
ENSG00000185052	SLC24A3	0.120539	0.287327	2.38369	0.166788	0.161417	0.0796604	0.239099	0.335556
ENSG00000176387	HSD11B2	0.0254638	0.0606905	2.38341	0.0352268	0.0109693	0.0399582	0.0764057	0.0449754
ENSG00000174428	GTF2IRD2B	0.501257	1.19467	2.38335	0.693414	0.472512	0.530002	1.31855	1.0708
ENSG00000151692	RNF144A	2.18527	5.20672	2.38264	3.02145	1.78434	2.5862	4.1057	6.30774
ENSG00000082074	FYB	2.12561	5.06414	2.38245	2.93854	2.14504	2.10617	4.44919	5.6791
ENSG00000198792	TMEM184B	2.51563	5.98935	2.38086	3.47372	2.39082	2.64043	5.76595	6.21275
ENSG00000113657	DPYSL3	0.346976	0.825559	2.3793	0.478583	0.429626	0.264327	0.909025	0.742094
ENSG00000189190	ZNF600	2.27229	5.40168	2.37719	3.12939	2.06785	2.47674	5.00623	5.79714
ENSG00000143199	ADCY10	0.0163338	0.0388256	2.37701	0.0224918	0.0113945	0.0212731	0.0255175	0.0521337
ENSG00000169783	LINGO1	0.47754	1.13474	2.37622	0.6572	0.464795	0.490285	1.4654	0.804075
ENSG00000188997	KCTD21	0.55814	1.32614	2.376	0.768004	0.593564	0.522717	1.33284	1.31944
ENSG00000181830	SLC35C1	1.41508	3.36071	2.37492	1.94562	1.53768	1.29248	2.33989	4.38152
ENSG00000186026	ZNF284	0.431481	1.02457	2.37454	0.593088	0.446077	0.416886	1.249	0.800136
ENSG00000141665	FBXO15	0.270394	0.641992	2.37429	0.371598	0.258587	0.2822	0.651964	0.632019
ENSG00000241945	PWP2	0.097318	0.23099	2.37356	0.133672	0.0987907	0.0958453	0.236289	0.225692
ENSG00000120800	UTP20	3.31253	7.85969	2.37272	4.54716	3.31537	3.30968	7.54249	8.17689
ENSG00000176105	YES1	4.14773	9.83498	2.37117	5.68725	4.68457	3.61089	9.46078	10.2092
ENSG00000241370	RPP21	0.121287	0.287467	2.37014	0.16618	0.0798369	0.162737	0.28456	0.290373
ENSG00000204524	ZNF805	1.64058	3.88814	2.36999	2.24757	2.14653	1.13462	3.4765	4.29978
ENSG00000198168	SVIP	2.09667	4.96854	2.36973	2.87187	2.02251	2.17083	4.51753	5.41956
ENSG00000196950	SLC39A10	6.73989	15.9689	2.36931	9.229	6.83088	6.6489	11.8583	20.0795
ENSG00000090382	LYZ	20.7435	49.147	2.36928	28.4035	21.4348	20.0521	48.7915	49.5025
ENSG00000119782	FKBP1B	0.0141234	0.0334493	2.36836	0.0193259	0.0143428	0.013904	0.0135202	0.0533784
ENSG00000151006	PRSS53	0.0129846	0.0307381	2.36727	0.0177535	0.0162726	0.00969668	0.0258364	0.0356398
ENSG00000149609	C20orf144	0.00364056	0.00861744	2.36707	0.00497688	0	0.00728111	0.00831438	0.0089205
ENSG00000169291	SHE	0.120613	0.285418	2.3664	0.164805	0.116146	0.125079	0.268355	0.302481
ENSG00000132382	MYBBP1A	13.266	31.3905	2.36624	18.1245	13.4924	13.0395	22.4404	40.3406
ENSG00000175334	BANF1	39.5097	93.4825	2.36607	53.9729	38.538	40.4813	113.233	73.7316
ENSG00000176410	DNAJC30	3.55735	8.41363	2.36514	4.85627	2.86662	4.24809	6.49912	10.3281
ENSG00000213533	TMEM110	0.42828	1.01084	2.36024	0.582564	0.425793	0.430767	0.686277	1.33541
ENSG00000169499	PLEKHA2	5.41579	12.7823	2.3602	7.36655	5.10319	5.72839	14.9865	10.5781
ENSG00000184221	OLIG1	2.53363	5.97788	2.35941	3.44425	3.04011	2.02716	5.1952	6.76056
ENSG00000181029	TRAPPC5	0.0458484	0.108121	2.35822	0.0622722	0.0376373	0.0540595	0.130649	0.0855918
ENSG00000128342	LIF	0.0294075	0.0693043	2.35669	0.0398968	0.010977	0.0478379	0.036311	0.102298
ENSG00000163623	NKX6-1	0.230863	0.544061	2.35664	0.313198	0.211922	0.249804	0.718564	0.369558
ENSG00000272333	KMT2B	5.75014	13.5504	2.35654	7.80027	6.39804	5.10224	9.04331	18.0575
ENSG00000178732	GP5	0.00284441	0.00670201	2.3562	0.0038576	0	0.00568882	0.00680612	0.0065979
ENSG00000162413	KLHL21	2.43014	5.71889	2.35332	3.28876	2.77588	2.08439	5.30762	6.13016
ENSG00000186017	ZNF566	1.95341	4.58896	2.34921	2.63556	2.08394	1.82287	3.61193	5.566
ENSG00000037757	MRI1	2.27042	5.33245	2.34866	3.06202	2.05793	2.48292	5.24426	5.42063
ENSG00000180644	PRF1	0.310442	0.728658	2.34716	0.418216	0.431384	0.1895	0.926026	0.53129
ENSG00000148600	CDHR1	0.045808	0.107508	2.34691	0.0616995	0.0570311	0.034585	0.0838592	0.131156
ENSG00000177679	SRRM3	0.0410652	0.0962985	2.34502	0.0552334	0.047266	0.0348643	0.0877533	0.104844
ENSG00000133816	MICAL2	1.2151	2.84435	2.34083	1.62925	1.30984	1.12037	2.74624	2.94246
ENSG00000204020	LIPN	0.474578	1.10994	2.3388	0.635364	0.462168	0.486988	1.06074	1.15914
ENSG00000131845	ZNF304	3.38712	7.9196	2.33815	4.53248	3.34697	3.42727	7.45551	8.38369
ENSG00000105447	GRWD1	4.81668	11.2585	2.33739	6.4418	5.01624	4.61712	10.9153	11.6016
ENSG00000103064	SLC7A6	3.29104	7.69195	2.33724	4.40091	3.28625	3.29583	8.99758	6.38632
ENSG00000167625	ZNF526	5.47273	12.7898	2.337	7.31703	5.88395	5.06151	12.895	12.6845
ENSG00000169981	ZNF35	3.51648	8.21705	2.33672	4.70057	3.41442	3.61855	9.58195	6.85216
ENSG00000124780	KCNK17	0.00675228	0.0157773	2.33659	0.00902501	0.0135046	0	0.00940648	0.0221481
ENSG00000116983	HPCAL4	0.078617	0.183663	2.33617	0.105046	0.0676508	0.0895832	0.2005	0.166825
ENSG00000023171	GRAMD1B	1.87567	4.38066	2.33552	2.50499	2.07823	1.6731	4.39843	4.36289
ENSG00000085978	ATG16L1	2.79843	6.53309	2.33455	3.73466	2.70809	2.88877	6.10611	6.96007
ENSG00000204920	ZNF155	3.15199	7.35803	2.3344	4.20603	2.97531	3.32868	6.77971	7.93634
ENSG00000100427	MLC1	55.1593	128.706	2.33335	73.5465	54.4081	55.9105	155.5	101.912
ENSG00000142583	SLC2A5	4.16184	9.70755	2.33251	5.54571	3.91028	4.4134	9.3778	10.0373
ENSG00000162769	FLVCR1	0.691305	1.61205	2.33189	0.92074	0.686669	0.695942	1.50844	1.71566
ENSG00000178201	VN1R1	0.21836	0.509088	2.33142	0.290728	0.168461	0.268258	0.542115	0.47606
ENSG00000175093	SPSB4	0.0595748	0.138887	2.3313	0.0793117	0.0434304	0.0757193	0.123636	0.154137
ENSG00000139515	PDX1	0.0160591	0.0374381	2.33127	0.021379	0.024	0.00811824	0.0427222	0.032154
ENSG00000150938	CRIM1	0.765051	1.78335	2.33102	1.0183	0.80451	0.725592	1.70245	1.86425
ENSG00000187860	CCDC157	0.158175	0.368671	2.33078	0.210497	0.17861	0.137739	0.215699	0.521644
ENSG00000144040	SFXN5	0.442096	1.02997	2.32973	0.58787	0.451517	0.432676	1.01159	1.04835
ENSG00000211445	GPX3	0.220567	0.513845	2.32965	0.293278	0.140065	0.301069	0.641826	0.385864
ENSG00000196967	ZNF585A	0.800802	1.86554	2.32959	1.06474	0.681301	0.920303	1.41626	2.31481
ENSG00000172667	ZMAT3	1.75368	4.08491	2.32933	2.33123	1.73455	1.77282	3.98595	4.18387
ENSG00000127325	BEST3	0.00585875	0.0136436	2.32875	0.00778483	0	0.0117175	0.00350471	0.0237824
ENSG00000135070	ISCA1	7.52054	17.5061	2.32777	9.98556	7.57845	7.46263	13.4638	21.5484
ENSG00000184635	ZNF93	6.09552	14.1703	2.32471	8.07477	5.70543	6.4856	12.8616	15.4789
ENSG00000183682	BMP8A	1.80781	4.20222	2.32449	2.39442	1.28981	2.3258	3.55047	4.85398
ENSG00000101265	RASSF2	34.6687	80.5631	2.3238	45.8944	36.453	32.8843	77.2919	83.8343
ENSG00000104611	SH2D4A	4.14244	9.62357	2.32316	5.48113	5.02284	3.26204	8.79109	10.456
ENSG00000142619	PADI3	0.0368792	0.0856185	2.3216	0.0487393	0.0595386	0.0142197	0.127319	0.0439185
ENSG00000198765	SYCP1	0.00231723	0.00537505	2.3196	0.00305783	0.00463446	0	0.0107501	0
ENSG00000106701	FSD1L	0.453943	1.05295	2.31956	0.599004	0.546047	0.361838	0.912711	1.19318
ENSG00000213782	DDX47	0.0305001	0.0707093	2.31833	0.0402092	0.0371812	0.0238191	0.0523784	0.0890403
ENSG00000160953	MUM1	2.03932	4.72684	2.31785	2.68752	2.1903	1.88835	3.52728	5.92641
ENSG00000134775	FHOD3	0.00535753	0.0124139	2.31709	0.00705634	0.00769525	0.00301981	0.0105946	0.0142331
ENSG00000130598	TNNI2	0.235162	0.544571	2.31573	0.309409	0.28956	0.180763	0.525419	0.563723
ENSG00000170892	TSEN34	3.87299	8.95811	2.31297	5.08512	3.95615	3.78983	9.93375	7.98248
ENSG00000131389	SLC6A6	2.49079	5.76092	2.31289	3.27013	2.76279	2.21879	4.97138	6.55046
ENSG00000104880	ARHGEF18	0.733212	1.69469	2.31133	0.961481	0.821935	0.644489	1.5761	1.81328
ENSG00000100068	LRP5L	0.189259	0.437293	2.31055	0.248033	0.253467	0.125051	0.271196	0.603389
ENSG00000198440	ZNF583	1.23611	2.85543	2.31002	1.61932	1.42436	1.04786	2.59464	3.11623
ENSG00000196376	SLC35F1	4.81167	11.1058	2.3081	6.29413	4.03488	5.58846	9.7637	12.4479
ENSG00000166825	ANPEP	24.4984	56.522	2.30717	32.0236	24.3553	24.6416	51.9426	61.1013
ENSG00000099849	RASSF7	1.37922	3.1813	2.30659	1.80208	1.60078	1.15767	2.82031	3.54229
ENSG00000143569	UBAP2L	46.5375	107.296	2.30558	60.7585	46.0088	47.0662	95.1973	119.395
ENSG00000186470	BTN3A2	3.15663	7.27457	2.30454	4.11794	3.64189	2.67136	6.77847	7.77067
ENSG00000164002	EXO5	36.6912	84.4585	2.30187	47.7673	36.5804	36.8019	81.5718	87.3453
ENSG00000215251	FASTKD5	12.5643	28.9106	2.30101	16.3463	13.0976	12.031	22.3291	35.4922
ENSG00000159199	ATP5G1	9.36187	21.5393	2.30075	12.1774	9.18914	9.53459	23.0204	20.0582
ENSG00000127824	TUBA4A	11.3825	26.187	2.30064	14.8045	10.7238	12.0412	24.5255	27.8484
ENSG00000106565	TMEM176B	0.592332	1.36155	2.29863	0.769221	0.516192	0.668472	1.42847	1.29464
[truncated: 13,336 more rows]
