# Supplementary material for: Targeted nanopore sequencing for the identification of ABCB1 promoter translocations in cancer
Source: BMC Cancer. 2020 Nov 10;20:1075. doi: 10.1186/s12885-020-07571-0 (PMC7654162; doi:10.1186/s12885-020-07571-0)
Supplement: Supplementary file 3 — Additional file 3: Table S3. Clinical details of HGSC samples used for targeted nanopore sequencing. [file 12885_2020_7571_MOESM3_ESM.xlsx]

## Sheet: Table S3
Table S3. Clinical details of HGSC samples used for targeted nanopore sequencing
						Details of therapy
Sample ID	Relative ABCB1 expression	Age*	Grade	Stage	Sample timing	Treatment 1	Treatment 2	Treatment 3	Treatment 4	Treatment 5	Treatment 6	Treatment 7	Treatment 8	Treatment 9
149	3.15936	51	high	3c	During treatment 5	Carboplatin/Paclitaxel	Carboplatin/Gemcitabine/Bevacizumab	Carboplatin	Taxol	Cisplatin/Etoposide
110-9	2.17504	57	high	3c	After treatment 1	Carboplatin/Paclitaxel
74-3	1.00495	64	high	3b	After treatment 9	Carboplatin/Paclitaxel	Carboplatin/Paclitaxel/Cerderinib	Cediranib	Carboplatin/Liposomal Doxorubicin	Carboplatin/Gemcitabine	Carboplatin	Paclitaxel	Carboplatin/Liposomal Doxorubicin	Cisplatin/Gemcitabine
246	0.815344	62	high	4	After treatment 8	Carboplatin/Paclitaxel	Carboplatin	Carboplatin	Carboplatin/Liposomal Doxorubicin	Carboplatin	Carboplatin/Gemcitabine	Olaparib	Carboplatin/Abraxane
162-2	0.689146	53	high	3c	After treatment 4	Carboplatin/Paclitaxel	Carboplatin/Paclitaxel	Carboplatin/Liposomal Doxorubicin	Carboplatin/Paclitaxel	Liposomal Doxorubicin
165	0.238967	71	high	3c	After treatment 4	Carboplatin/Paclitaxel/Bevacizumab	Bevacizumab	Liposomal Doxorubicin	Paclitaxel
132	0.157397	52	high	3c	During treatment 3	Carboplatin/Paclitaxel	Carboplatin/Gemcitabine	Paclitaxel
99	0.153469	69	high	3c	NA	No treatment
161-2	0.143134	81	high	4b	After treatment 3	Carboplatin/Paclitaxel/Bevacizumab	Bevacizumab	Carboplatin
191	0.0902525	43	high	3a	After treatment 1	Carboplatin/Paclitaxel
124-11	0.0589665	56	high (subsequently regraded as) low	3c	During treatment 3	Carboplatin/Paclitaxel	Liposomal Doxorubicin	Trametinib
128	0.0545924	70	high	3c	After treatment 3	Carboplatin/Paclitaxel	Carboplatin/Liposomal Doxorubicin	Carboplatin
195	0.0484654	84	unknown	3c	NA	No treatment
105	0.0474881	75	high	3c	After treatment 4	Carboplatin/Paclitaxel/Bevacizumab	Cisplatin/Etoposide	Etoposide	Liposomal Doxorubicin
152	0.0415643	68	high	3c	During treatment 4	Carboplatin/Liposomal Doxorubicin	Carboplatin/Gemcitabine	Paclitaxel	ONX-0801 trial
*at diagnosis
