# Supplementary material for: Targeted nanopore sequencing for the identification of ABCB1 promoter translocations in cancer
Source: BMC Cancer. 2020 Nov 10;20:1075. doi: 10.1186/s12885-020-07571-0 (PMC7654162; doi:10.1186/s12885-020-07571-0)
Supplement: Supplementary file 4 — Additional file 4: Table S4. Translocations involving ABCB1 intron 1 detected by targeted nanopore sequencing of HGSC, AML and THP-1 samples. [file 12885_2020_7571_MOESM4_ESM.xlsx]

## Sheet: Table S4
Table S4. Translocations involving ABCB1 intron 1 detected by targeted nanopore sequencing of HGSC, AML and THP-1 samples
		ABCB1 breakpoint				Translocation partner
Sample No	Disease	Chromosome	Breakpoint	Gene	Location	Chromosome	Breakpoint	Gene	Previously described?
165	HGSC	chr7	87652615	ABCB1	Intron 1	chr7	93243773	VPS50	NO
246	HGSC	chr7	87627099	ABCB1	Intron 1	chr7	87871953	SLC25A40	YES
246	HGSC	chr7	87652114	ABCB1	Intron 1	chrX	139008794	FGF13	NO
246	HGSC	chr7	87625843	ABCB1	Intron 1	chr3	122253108	CASR	NO
149	HGSC	chr7	87603667	ABCB1	Intron 1	chr7	87159253	DMTF1	NO
105	HGSC	chr7	87625797	ABCB1	Intron 1	chr7	114269374	FOXP2	NO
74-3	HGSC	chr7	87642530	ABCB1	Intron 1	chr7	105022450	KMT2E	YES
THP-1_R	THP-1	chr7	87648717	ABCB1	Intron 1	chr7	74678456	GTF2I	YES
